# Supplementary material for: Differential root transcriptomics in a polyploid non-model crop: the importance of respiration during osmotic stress
Source: Sci Rep. 2016 Mar 3;6:22583. doi: 10.1038/srep22583 (PMC4776286; doi:10.1038/srep22583)
Supplement: Supplementary tables [file srep22583-s2.xls]

## Sheet: Table S1
Supplementary Table S1. Raw sequencing statistics.
				Alignment					Counting
Genotype	Treatment	Sample ID	Piste	CB	PF	%PF (/CB)	Aligned	%Aligned	raw_counts	%raw_counts (/aligned)	genes_count (>4)	gene coverage (%)	no_feature	ambiguous	alignment not unique	% alignment not unique
Cachaco (ABB)	control	C10-R	5	31376292	29627689	94.43	20192325	68.15	17708084	87.69	29371	79.12	1287131	182400	1014710	0.0502507
Cachaco (ABB)	stress	C12-R	6	37011254	35316890	95.42	23941980	67.79	19906093	83.14	29608	79.76	1676401	202004	2157482	0.0901148
Cachaco (ABB)	stress	C16-R	6	30805350	29319871	95.18	20573390	70.16	17472270	84.92	29245	78.78	1244123	178227	1678770	0.0815973
Cachaco (ABB)	control	C21-R	6	30846504	29381295	95.25	23215093	79.01	16627900	71.62	29223	78.72	1284209	169885	5133099	0.22111
Cachaco (ABB)	stress	C29-R	6	28259443	26991065	95.51	18830986	69.76	16244020	86.26	28960	78.01	1175771	165806	1245389	0.0661362
Cachaco (ABB)	control	C5-R	5	36164843	34197060	94.56	23420272	68.48	20397844	87.09	29606	79.75	1540367	220878	1261183	0.0538494
Grande Naine (AAA)	stress	G69-R	8	44727069	42176300	94.3	33996757	80.60	29472568	86.69	30586	82.39	2923147	296047	1304995	0.0383847
Grande Naine (AAA)	control	G76-R	8	30027125	28379143	94.51	24468772	86.22	21140700	86.39	30227	81.42	1805219	221860	1300993	0.0531705
Grande Naine (AAA)	control	G81-R	8	34675670	32669347	94.21	28517592	87.29	23227785	81.45	30573	82.36	2215254	238722	2835831	0.0994457
Grande Naine (AAA)	stress	G85-R	8	35910526	33922335	94.46	26857778	79.17	22499707	83.77	30438	81.99	2884263	225620	1248188	0.0464757
Grande Naine (AAA)	control	G92-R	8	27668695	26139599	94.47	22478107	85.99	19531439	86.89	30021	80.87	1698979	217708	1029981	0.0458232
Grande Naine (AAA)	stress	G94-R	4	40784550	37495436	91.94	32496801	86.66	26784732	82.42	30502	82.16	2397414	284652	3030003	0.0932354
Mbwazirume (AAA)	control	M36-R	6	26949920	25623950	95.08	21433025	83.64	18520352	86.41	29922	80.60	1641524	183991	1087158	0.0507234
Mbwazirume (AAA)	control	M41-R	7	30849671	29308830	95.01	25053289	85.48	21267524	84.88	30050	80.95	1834716	222619	1728430	0.0689867
Mbwazirume (AAA)	stress	M43-R	7	33276517	31489876	94.63	26185013	83.15	22921072	87.53	30176	81.29	1864924	241649	1157368	0.0442001
Mbwazirume (AAA)	control	M50-R	7	32877429	31117370	94.65	26036945	83.67	22730212	87.29	30126	81.15	1904846	238116	1163771	0.0446953
Mbwazirume (AAA)	stress	M53-R	7	34910219	33119354	94.87	27614062	83.37	24106563	87.29	30400	81.89	2002307	249054	1256138	0.0454891
Mbwazirume (AAA)	stress	M58-R	7	33358698	31478117	94.36	26568862	84.40	22563800	84.92	29715	80.04	1834825	234978	1935259	0.0728413
				600479775	567753527	94.60		79.61	383122665	84.81	29930.5	80.62	33215420	3974216	31568748	0.0703628
CB: No. of raw reads; PF: filtered reads.
					1
			1

## Sheet: Table S2
Supplementary Table S2. List of differentially expressed genes detected in each genotype by edgeR-RLE (FDR≤0.05) after 3 days of 5% PEG treatment.
Genotype	Gene ID	logFC	FC	p-value	FDR	Putative Function (Blast2Go)	e-value	Similarity
Cachaco	GSMUA_Achr1T01830_001	1.62541	42	0.000509044	0.0482386	lactoylglutathione lyase glyoxalase i family protein	2.29334e-131	0.7985
Cachaco	GSMUA_Achr1T01860_001	2.41284	259	2.58412e-05	0.00498285	kunitz family trypsin and protease inhibitor	4.78232e-138	0.6715
Cachaco	GSMUA_Achr1T03760_001	-2.11407	-130	7.11267e-07	0.00030853	arginine partial	0	0.586
Cachaco	GSMUA_Achr1T03800_001	2.38427	242	3.53252e-08	2.67436e-05	glutathione s-transferase u17-like	4.04631e-149	0.738
Cachaco	GSMUA_Achr1T08170_001	1.57405	38	0.000322153	0.0346912	endoglucanase 1-like	0	0.899
Cachaco	GSMUA_Achr1T09510_001	1.00241	10	2.03424e-05	0.0041767	uncharacterized aarf domain-containing protein kinase chloroplastic	0	0.818
Cachaco	GSMUA_Achr1T10080_001	-1.66749	-47	0.00013629	0.0174894	probable wrky transcription factor 40	3.15851e-171	0.6295
Cachaco	GSMUA_Achr1T10090_001	-1.0372	-11	1.33655e-05	0.00301763	photosynthetic ndh subunit of subcomplex b chloroplastic	0	0.845
Cachaco	GSMUA_Achr1T10980_001	1.20497	16	1.0585e-05	0.00253015	acid phosphatase 1	0	0.7345
Cachaco	GSMUA_Achr1T13130_001	1.16384	15	8.20731e-06	0.00216042	carboxyvinyl-carboxyphosphonate chloroplastic-like	0	0.859
Cachaco	GSMUA_Achr1T13750_001	1.74301	55	2.12345e-05	0.0043025	probable pectinesterase 53	0	0.863
Cachaco	GSMUA_Achr1T16980_001	-2.12536	-133	3.79955e-06	0.00121894	photosystem ii 22 kda chloroplastic	4.22957e-142	0.8495
Cachaco	GSMUA_Achr1T18990_001	1.17474	15	0.000119698	0.0158217	transcription factor myb86-like	0	0.6345
Cachaco	GSMUA_Achr1T23550_001	1.29088	20	1.34234e-05	0.00301763	transmembrane protein 230-like	1.83645e-54	0.8865
Cachaco	GSMUA_Achr1T24740_001	2.57125	373	0.000194336	0.0230199	60s ribosomal protein l19-3	1.81143e-90	0.8775
Cachaco	GSMUA_Achr1T24790_001	1.29259	20	0.000490072	0.0467049	plastidial pyruvate kinase chloroplastic-like	0	0.746
Cachaco	GSMUA_Achr1T24830_001	2.23868	173	1.0591e-19	1.08728e-15	universal stress protein a-like protein	3.44687e-112	0.7675
Cachaco	GSMUA_Achr1T24840_001	1.74387	55	3.23694e-08	2.55619e-05	outer envelope pore protein 16- chloroplastic	1.78136e-93	0.831
Cachaco	GSMUA_Achr1T25450_001	-2.04709	-111	5.12001e-09	5.2562e-06	high affinity nitrate transporter -like	0	0.769
Cachaco	GSMUA_Achr1T26060_001	1.1367	14	9.21525e-05	0.0129594	kda proline-rich	1.85379e-33	0.9815
Cachaco	GSMUA_Achr1T26300_001	1.14122	14	9.40953e-05	0.0130538	transcription factor bhlh93-like	2.52464e-119	0.847
Cachaco	GSMUA_Achr1T26720_001	-3.37561	-2375	2.28927e-05	0.00457824	glutaredoxin-c1-like	7.29741e-68	0.8835
Cachaco	GSMUA_Achr1T27280_001	1.60227	40	5.97275e-09	5.7484e-06	polygalacturonase at1g48100-like	0	0.775
Cachaco	GSMUA_Achr1T27360_001	1.45789	29	2.13683e-09	2.53115e-06	persulfide dioxygenase ethe1 mitochondrial-like	4.21301e-160	0.9
Cachaco	GSMUA_Achr1T27470_001	-4.45293	-28375	4.16659e-08	2.98425e-05	PREDICTED: uncharacterized protein LOC103999958	1.19363e-83	0.604
Cachaco	GSMUA_Achr2T00420_001	-2.68955	-489	1.79381e-07	9.36371e-05	nicotianamine synthase 3-like	0	0.785
Cachaco	GSMUA_Achr2T02200_001	2.30825	203	0.000188817	0.0227821	subtilisin-like protease	0	0.645
Cachaco	GSMUA_Achr2T02210_001	1.14981	14	0.000128914	0.0168233	PREDICTED: uncharacterized protein LOC103969915	5.25097e-54	0.711
Cachaco	GSMUA_Achr2T02480_001	3.5317	3402	2.08815e-12	4.947e-09	oxygen-dependent coproporphyrinogen-iii chloroplastic-like	0	0.9205
Cachaco	GSMUA_Achr2T03370_001	-3.68661	-4860	4.84993e-05	0.00782031	cytochrome p450 78a9-like	0	0.6305
Cachaco	GSMUA_Achr2T04350_001	-5.20301	-159591	2.50311e-06	0.00084715	mads-box protein	2.47868e-160	0.8255
Cachaco	GSMUA_Achr2T06400_001	-2.48999	-309	0.000299288	0.0330375	non-specific lipid-transfer protein 2-like	4.43487e-42	0.843
Cachaco	GSMUA_Achr2T07320_001	1.48704	31	9.42904e-09	8.56933e-06	alanine aminotransferase 2-like	0	0.925
Cachaco	GSMUA_Achr2T08040_001	1.00657	10	0.000108497	0.0145916	alcohol dehydrogenase 1	0	0.96
Cachaco	GSMUA_Achr2T08500_001	1.41395	26	7.63257e-05	0.0111228	PREDICTED: uncharacterized protein LOC103976018	2.46406e-37	0.8015
Cachaco	GSMUA_Achr2T08700_001	1.11073	13	6.84356e-06	0.00193365	l-gulonolactone oxidase-like	0	0.8
Cachaco	GSMUA_Achr2T08720_001	2.25162	178	2.41631e-15	1.48835e-11	non-symbiotic hemoglobin	2.0826e-115	0.9075
Cachaco	GSMUA_Achr2T09980_001	1.05893	11	5.62512e-05	0.00879403	aluminum-activated malate transporter 10-like	0	0.7895
Cachaco	GSMUA_Achr2T11090_001	1.98401	96	4.406e-05	0.00725647	gdsl esterase lipase at5g55050-like	0	0.649
Cachaco	GSMUA_Achr2T11130_001	1.58708	39	6.45944e-05	0.0097999	gdsl esterase lipase at5g55050-like	0	0.638
Cachaco	GSMUA_Achr2T12720_001	-1.0554	-11	7.99859e-05	0.0115653	glutamate dehydrogenase	0	0.9635
Cachaco	GSMUA_Achr2T13440_001	-0.915956	-8	0.000356969	0.0372675	lob domain-containing protein 37-like	2.05185e-146	0.6885
Cachaco	GSMUA_Achr2T13820_001	-3.56694	-3689	7.65645e-05	0.0111228	elongation factor 1-gamma 2-like	3.19145e-169	0.858
Cachaco	GSMUA_Achr2T14600_001	1.57217	37	5.39389e-05	0.00856293	lob domain-containing protein 40-like	1.83133e-157	0.678
Cachaco	GSMUA_Achr2T19110_001	1.06354	12	3.29624e-05	0.00604271	phosphate metabolism protein 8-like	0	0.856
Cachaco	GSMUA_Achr2T19600_001	1.05266	11	4.29122e-05	0.00714385	2-aminoethanethiol dioxygenase-like isoform x1	0	0.826
Cachaco	GSMUA_Achr2T20530_001	-6.50675	-3211818	5.75961e-05	0.00895881	NA	-	-
Cachaco	GSMUA_Achr2T20540_001	-6.62578	-4224501	4.35337e-05	0.00720834	mannose-specific lectin 3-like	5.73294e-06	0.4175
Cachaco	GSMUA_Achr2T20900_001	-2.27486	-188	4.94948e-06	0.00150824	protein flowering locus t-like	8.58472e-113	0.9245
Cachaco	GSMUA_Achr2T22730_001	-3.51795	-3296	1.70976e-05	0.00363153	chloroplast ribulose- -bisphosphate carboxylase oxygenase small partial	6.30364e-116	0.937
Cachaco	GSMUA_Achr3T00830_001	2.79676	626	0.000546498	0.0499438	kda proline-rich	1.45928e-39	0.947
Cachaco	GSMUA_Achr3T01300_001	1.16117	14	2.43859e-05	0.00479417	multicopper oxidase lpr1-like	0	0.805
Cachaco	GSMUA_Achr3T02450_001	2.63447	431	4.15116e-13	1.16225e-09	prolyl 4-hydroxylase 1	2.72073e-165	0.8285
Cachaco	GSMUA_Achr3T02730_001	-2.59941	-398	2.67971e-07	0.000131	protein flowering locus t-like	5.91072e-113	0.9315
Cachaco	GSMUA_Achr3T03390_001	-1.98596	-97	0.000161426	0.0201279	probable xyloglucan endotransglucosylase hydrolase protein 26	0	0.804
Cachaco	GSMUA_Achr3T03930_001	2.13423	136	7.61809e-06	0.00204019	PREDICTED: uncharacterized protein LOC103977364	6.64938e-93	0.886
Cachaco	GSMUA_Achr3T06970_001	1.23268	17	1.07561e-05	0.00254821	abscisic acid 8 -hydroxylase 3-like	0	0.845
Cachaco	GSMUA_Achr3T07810_001	2.22168	167	2.44394e-05	0.00479417	transmembrane protein 45b-like	0	0.83
Cachaco	GSMUA_Achr3T07940_001	1.27256	19	0.000513487	0.0485104	transcription factor tt2-like	0	0.6885
Cachaco	GSMUA_Achr3T08960_001	1.2282	17	6.43138e-05	0.0097999	bidirectional sugar transporter sweet14-like	2.77687e-162	0.7715
Cachaco	GSMUA_Achr3T09120_001	-1.55918	-36	0.000420901	0.042322	glutamine synthetase leaf chloroplastic	0	0.944
Cachaco	GSMUA_Achr3T09170_001	1.55211	36	5.98397e-05	0.00921471	early nodulin-93-like	3.36574e-48	0.8935
Cachaco	GSMUA_Achr3T10110_001	1.0144	10	9.8194e-05	0.0134408	pyruvate decarboxylase 1-like	0	0.8595
Cachaco	GSMUA_Achr3T10530_001	1.55649	36	1.0067e-05	0.00248035	PREDICTED: uncharacterized protein LOC103998308	7.92366e-26	0.6295
Cachaco	GSMUA_Achr3T11460_001	2.47809	301	9.54728e-06	0.00237127	subtilisin-like protease	0	0.7145
Cachaco	GSMUA_Achr3T11480_001	2.17535	150	0.00043161	0.0427419	subtilisin-like protease	0	0.7475
Cachaco	GSMUA_Achr3T11540_001	5.62949	426078	5.44571e-08	3.56845e-05	subtilisin-like protease	0	0.728
Cachaco	GSMUA_Achr3T14300_001	1.22078	17	4.6455e-06	0.00143072	stem-specific protein tsjt1-like	0	0.8025
Cachaco	GSMUA_Achr3T16730_001	-1.56391	-37	0.000109633	0.0146803	potassium channel kor2-like	0	0.8265
Cachaco	GSMUA_Achr3T21070_001	1.22144	17	6.777e-06	0.00193257	zinc finger protein 6-like	1.92234e-117	0.5455
Cachaco	GSMUA_Achr3T21970_001	0.925473	8	8.09638e-05	0.011652	receptor-like protein kinase hsl1	0	0.6555
Cachaco	GSMUA_Achr3T22060_001	1.70001	50	3.05337e-05	0.005734	cytochrome p450 71a1-like	5.08036e-177	0.7545
Cachaco	GSMUA_Achr3T22670_001	-2.09889	-126	4.20013e-05	0.00707047	acidic endochitinase-like	1.63949e-149	0.6615
Cachaco	GSMUA_Achr3T24890_001	2.87804	755	0.000328193	0.0352184	udp-glycosyltransferase 73c6-like	9.85429e-96	0.4835
Cachaco	GSMUA_Achr3T24910_001	-3.53596	-3435	0.000226635	0.026142	phosphate chloroplastic	0	0.9095
Cachaco	GSMUA_Achr3T27180_001	1.57046	37	0.000423247	0.042322	pyruvate cytosolic isozyme	0	0.8815
Cachaco	GSMUA_Achr3T27460_001	1.16182	15	2.81783e-05	0.00539027	probable polygalacturonase isoform x2	2.0338e-145	0.8515
Cachaco	GSMUA_Achr3T27540_001	1.39303	25	5.24408e-08	3.51102e-05	ent-kaurenoic acid partial	0	0.855
Cachaco	GSMUA_Achr3T27550_001	1.66422	46	1.01405e-06	0.000412253	NA	-	-
Cachaco	GSMUA_Achr3T28520_001	-1.677	-48	7.03129e-05	0.0105121	PREDICTED: uncharacterized protein LOC103980117	0	0.745
Cachaco	GSMUA_Achr3T28640_001	-2.22684	-169	0.000528625	0.0491861	PREDICTED: uncharacterized protein LOC103979962	0	0.779
Cachaco	GSMUA_Achr3T30900_001	1.02649	11	2.32804e-05	0.00462574	cysteine synthase	0	0.942
Cachaco	GSMUA_Achr3T32170_001	2.77702	598	1.29327e-05	0.00295037	bidirectional sugar transporter sweet4-like	1.11757e-175	0.8015
Cachaco	GSMUA_Achr4T01930_001	3.33517	2164	0.000481774	0.0464019	probable wrky transcription factor 40	4.34431e-163	0.586
Cachaco	GSMUA_Achr4T02800_001	4.55763	36111	4.07753e-05	0.00697665	probable wrky transcription factor 71	0	0.669
Cachaco	GSMUA_Achr4T03060_001	1.80564	64	5.40799e-06	0.00158624	salicylic acid-binding protein 2-like	0	0.7765
Cachaco	GSMUA_Achr4T03080_001	2.93364	858	5.93121e-05	0.00917936	guanine nucleotide-binding protein subunit beta-like protein	0	0.6725
Cachaco	GSMUA_Achr4T07510_001	2.33656	217	1.68808e-05	0.00361038	lysosomal beta glucosidase-like	0	0.8605
Cachaco	GSMUA_Achr4T08110_001	0.916783	8	0.000307377	0.0335695	aspartate cytoplasmic	0	0.941
Cachaco	GSMUA_Achr4T08240_001	1.07471	12	4.37906e-06	0.00136229	atp-dependent 6-phosphofructokinase 6 {eco:0000255	0	0.9265
Cachaco	GSMUA_Achr4T10810_001	0.927617	8	0.000330731	0.0352452	plasmodesmata callose-binding protein 3-like	3.5346e-69	0.845
Cachaco	GSMUA_Achr4T16620_001	1.5183	33	9.00903e-07	0.000380082	NA	-	-
Cachaco	GSMUA_Achr4T16630_001	1.36541	23	7.84452e-06	0.00208272	non-specific lipid-transfer protein 1-like	1.664e-53	0.7625
Cachaco	GSMUA_Achr4T16700_001	1.28727	19	5.0441e-06	0.00150824	NA	-	-
Cachaco	GSMUA_Achr4T17250_001	1.70187	50	3.32222e-05	0.00605429	germin-like protein subfamily t member 2	1.63394e-94	0.658
Cachaco	GSMUA_Achr4T19700_001	1.09854	13	2.46009e-06	0.000841843	bag family molecular chaperone regulator 1-like	3.28663e-155	0.843
Cachaco	GSMUA_Achr4T19900_001	1.55449	36	2.29775e-09	2.60064e-06	altered inheritance of mitochondria mitochondrial	8.13668e-45	0.645
Cachaco	GSMUA_Achr4T23150_001	2.09539	125	8.76219e-06	0.00224882	PREDICTED: uncharacterized protein LOC103713846	1.28467e-17	0.5785
Cachaco	GSMUA_Achr4T24310_001	1.90547	80	1.00942e-08	8.63555e-06	protein faf- chloroplastic	5.47466e-180	0.598
Cachaco	GSMUA_Achr4T24640_001	0.940705	9	0.000239503	0.0274075	14 kda proline-rich	1.06127e-37	0.8445
Cachaco	GSMUA_Achr4T26140_001	-1.28788	-19	8.46299e-06	0.00220884	probable ascorbate-specific transmembrane electron transporter 1	4.22761e-152	0.8755
Cachaco	GSMUA_Achr4T26820_001	1.89501	79	5.89736e-09	5.7484e-06	qltg3-1	1.74017e-61	0.8495
Cachaco	GSMUA_Achr4T26930_001	-1.8243	-67	1.37541e-06	0.000510362	probable lrr receptor-like serine threonine-protein kinase at2g24230	1.24341e-163	0.6095
Cachaco	GSMUA_Achr4T27910_001	1.38543	24	1.01945e-07	5.92396e-05	expansin-a23- partial	0	0.7335
Cachaco	GSMUA_Achr4T27950_001	1.25915	18	4.23166e-06	0.00132986	PREDICTED: expansin-A9-like	0	0.728
Cachaco	GSMUA_Achr4T28010_001	1.05507	11	0.000422205	0.042322	expansin-a23-like	0	0.737
Cachaco	GSMUA_Achr4T28840_001	2.057	114	0.000541052	0.049635	beta-glucosidase 18-like	0	0.8235
Cachaco	GSMUA_Achr4T30560_001	-1.2013	-16	0.000254265	0.0286844	chloroplast-targeted copper chaperone	1.79534e-114	0.6465
Cachaco	GSMUA_Achr4T32180_001	0.920949	8	0.000348258	0.0367317	amino acid permease 6	0	0.8605
Cachaco	GSMUA_Achr5T03830_001	1.0715	12	1.99401e-05	0.00414795	patatin-like protein 6	0	0.778
Cachaco	GSMUA_Achr5T05880_001	0.928354	8	6.73154e-05	0.0101131	PREDICTED: uncharacterized protein At1g66480-like	2.20708e-133	0.7735
Cachaco	GSMUA_Achr5T07040_001	1.28437	19	0.000132899	0.0171975	probable transcriptional regulator rabbit ears	1.12175e-141	0.6545
Cachaco	GSMUA_Achr5T08640_001	2.32874	213	7.48357e-05	0.0110214	polyamine oxidase	0	0.8105
Cachaco	GSMUA_Achr5T09080_001	1.85057	71	1.36617e-12	3.50627e-09	polygalacturonase at1g48100-like	0	0.821
Cachaco	GSMUA_Achr5T09090_001	1.78209	61	0.000286355	0.0318381	3-ketoacyl- synthase 4-like	0	0.6965
Cachaco	GSMUA_Achr5T09660_001	1.65691	45	6.57092e-05	0.00992015	NA	-	-
Cachaco	GSMUA_Achr5T09690_001	1.5559	36	1.19079e-05	0.00275744	1-aminocyclopropane-1-carboxylate oxidase 1	0	0.7785
Cachaco	GSMUA_Achr5T11010_001	1.82303	67	0.000138169	0.0176569	probable carboxylesterase 2	0	0.6625
Cachaco	GSMUA_Achr5T12830_001	3.24542	1760	0.000314266	0.0340802	-oxoglutarate 3-dioxygenase-like	0	0.846
Cachaco	GSMUA_Achr5T15060_001	1.16765	15	1.12009e-05	0.00261337	probable 1-deoxy-d-xylulose-5-phosphate synthase chloroplastic	0	0.9035
Cachaco	GSMUA_Achr5T16900_001	2.96004	912	3.56026e-08	2.67436e-05	cytochrome c	2.26504e-54	0.8575
Cachaco	GSMUA_Achr5T18240_001	1.15595	14	1.59717e-06	0.000578702	nucleotide-diphospho-sugar transferase family protein	0	0.7935
Cachaco	GSMUA_Achr5T18880_001	2.14111	138	5.41396e-16	4.16848e-12	thiosulfate sulfurtransferase 18 isoform x2	1.7679e-81	0.8035
Cachaco	GSMUA_Achr5T19030_001	0.82739	7	0.00053911	0.049635	expansin-like a2	0	0.8285
Cachaco	GSMUA_Achr5T21100_001	1.93399	86	2.59068e-06	0.000867257	nicotianamine synthase 3-like	0	0.794
Cachaco	GSMUA_Achr5T21480_001	5.22129	166453	6.62732e-08	4.16547e-05	NA	-	-
Cachaco	GSMUA_Achr5T24590_001	-1.53099	-34	9.25782e-05	0.0129601	polcalcin phl p 7-like	2.76916e-52	0.8745
Cachaco	GSMUA_Achr5T24770_001	1.62798	42	8.12439e-08	4.90617e-05	nucleobase-ascorbate transporter 3-like	5.03826e-113	0.8985
Cachaco	GSMUA_Achr5T24850_001	1.99864	100	6.05458e-10	8.47587e-07	nucleobase-ascorbate transporter 3-like	1.30482e-110	0.903
Cachaco	GSMUA_Achr5T26720_001	1.91658	83	1.2648e-06	0.000480903	NA	-	-
Cachaco	GSMUA_Achr5T26730_001	3.34634	2220	9.73851e-09	8.56933e-06	germin-like protein 2-1	1.64954e-139	0.891
Cachaco	GSMUA_Achr5T26740_001	2.21613	164	1.47774e-05	0.00323608	NA	-	-
Cachaco	GSMUA_Achr5T26750_001	3.52283	3333	4.28834e-09	4.55422e-06	germin-like protein 2-1	1.9648e-139	0.891
Cachaco	GSMUA_Achr5T26760_001	4.21311	16335	0.0002062	0.0242001	germin-like protein 2-1	2.91226e-139	0.888
Cachaco	GSMUA_Achr5T27130_001	2.15138	142	0.000429076	0.0427419	ocs element-binding factor 1-like	1.8581e-79	0.7685
Cachaco	GSMUA_Achr5T27510_001	1.58685	39	0.000364202	0.0377667	glutathione transferase gst 23-like	5.92662e-141	0.787
Cachaco	GSMUA_Achr5T28200_001	1.86346	73	0.000527094	0.0491861	asparagine synthetase	0	0.9155
Cachaco	GSMUA_Achr5T29560_001	2.81472	653	9.46446e-09	8.56933e-06	respiratory supercomplex factor 2 homolog -like	4.04974e-34	0.8225
Cachaco	GSMUA_Achr5T29600_001	1.11232	13	3.51634e-05	0.00618798	peroxidase 4-like	0	0.854
Cachaco	GSMUA_Achr6T00870_001	1.42146	26	1.37558e-07	7.56523e-05	1-aminocyclopropane-1-carboxylate oxidase 1	0	0.8385
Cachaco	GSMUA_Achr6T01000_001	0.825458	7	0.000451129	0.0443894	probable inositol oxygenase	0	0.9145
Cachaco	GSMUA_Achr6T01720_001	0.9643	9	3.44793e-05	0.00617379	3 -n-debenzoyl-2 -deoxytaxol n-benzoyltransferase-like	0	0.7755
Cachaco	GSMUA_Achr6T04470_001	3.01372	1032	7.06209e-10	9.45645e-07	probable prolyl 4-hydroxylase 6	1.86831e-172	0.8115
Cachaco	GSMUA_Achr6T04580_001	2.78679	612	9.89799e-08	5.86228e-05	early nodulin-93-like	6.83803e-53	0.933
Cachaco	GSMUA_Achr6T07290_001	0.848198	7	0.000330247	0.0352452	universal stress protein family protein	1.01274e-110	0.8335
Cachaco	GSMUA_Achr6T08330_001	1.36382	23	3.52597e-05	0.00618798	heparan-alpha-glucosaminide n-acetyltransferase-like isoform x2	0	0.817
Cachaco	GSMUA_Achr6T10960_001	1.07101	12	0.000516991	0.0485972	oligopeptide transporter 3-like	0	0.938
Cachaco	GSMUA_Achr6T11670_001	1.70714	51	1.89343e-06	0.000678069	PREDICTED: uncharacterized protein LOC103987573	1.99351e-134	0.558
Cachaco	GSMUA_Achr6T12170_001	-1.16928	-15	0.000363809	0.0377667	copper amine oxidase 1-like	0	0.9385
Cachaco	GSMUA_Achr6T13450_001	1.70345	51	1.04078e-05	0.00252392	dna helicase ino80	3.89949e-128	0.7595
Cachaco	GSMUA_Achr6T15880_001	-1.18719	-15	0.000466807	0.0456403	protein lurp-one-related 8-like	2.52752e-138	0.7865
Cachaco	GSMUA_Achr6T17720_001	1.87543	75	3.91077e-08	2.86771e-05	nac domain-containing protein 48-like	0	0.7525
Cachaco	GSMUA_Achr6T19540_001	-1.62071	-42	9.3197e-05	0.0129877	NA	-	-
Cachaco	GSMUA_Achr6T21070_001	3.76586	5833	3.00157e-05	0.0056713	PREDICTED: uncharacterized protein LOC103988661	6.02664e-165	0.628
Cachaco	GSMUA_Achr6T21990_001	4.1873	15392	3.88397e-27	1.19619e-22	peroxidase 27-like	0	0.775
Cachaco	GSMUA_Achr6T22080_001	1.88107	76	3.58358e-14	1.57667e-10	polygalacturonase at1g48100-like	0	0.843
Cachaco	GSMUA_Achr6T23200_001	-1.85579	-72	1.03871e-05	0.00252392	cation calcium exchanger 1-like	6.42096e-88	0.8135
Cachaco	GSMUA_Achr6T23360_001	-6.73572	-5441570	7.24832e-05	0.0107324	NA	-	-
Cachaco	GSMUA_Achr6T24440_001	1.21105	16	2.00677e-05	0.00414795	sulfate transporter -like	0	0.8065
Cachaco	GSMUA_Achr6T25310_001	-0.870893	-7	0.000283856	0.0316747	serine threonine-protein kinase ht1-like	0	0.815
Cachaco	GSMUA_Achr6T26180_001	0.892312	8	0.000112224	0.0149623	metallothionein-like protein	1.55409e-27	0.7845
Cachaco	GSMUA_Achr6T26430_001	1.49829	31	0.000335261	0.0354824	dual specificity protein phosphatase dsp8	5.67028e-158	0.748
Cachaco	GSMUA_Achr6T27380_001	6.229	1694341	3.76537e-10	5.65045e-07	germination family protein	2.70424e-59	0.8725
Cachaco	GSMUA_Achr6T30350_001	-1.4063	-25	3.6815e-06	0.0011935	probable trehalose-phosphate phosphatase 6	0	0.83
Cachaco	GSMUA_Achr6T30570_001	1.50907	32	3.30229e-07	0.000156468	nac domain-containing protein 100-like	0	0.653
Cachaco	GSMUA_Achr6T30850_001	3.35171	2248	0.000355485	0.0372389	probable xyloglucan endotransglucosylase hydrolase protein 23	2.7737e-180	0.8775
Cachaco	GSMUA_Achr6T32250_001	1.1444	14	0.000202968	0.0239502	myb-related protein 330-like	0	0.681
Cachaco	GSMUA_Achr6T34370_001	1.56416	37	0.000174675	0.021605	heavy metal-associated domain containing expressed	2.7565e-148	0.663
Cachaco	GSMUA_Achr6T34380_001	1.71047	51	1.48495e-07	8.0234e-05	caffeoylshikimate esterase-like	0	0.818
Cachaco	GSMUA_Achr6T34990_001	-3.50869	-3226	1.347e-07	7.54271e-05	cytochrome p450 78a5-like	0	0.647
Cachaco	GSMUA_Achr6T35650_001	1.50373	32	0.000122825	0.0161656	aluminum-activated malate transporter 1-like	0	0.7775
Cachaco	GSMUA_Achr6T35880_001	3.54586	3514	3.1846e-10	5.65045e-07	2-aminoethanethiol dioxygenase-like isoform x1	0	0.729
Cachaco	GSMUA_Achr7T01860_001	0.927774	8	0.000538679	0.049635	probable galactinol--sucrose galactosyltransferase 2	0	0.849
Cachaco	GSMUA_Achr7T03060_001	1.95103	89	3.80552e-07	0.00017758	stearoyl acp desaturase 1	0	0.7225
Cachaco	GSMUA_Achr7T04890_001	-1.5199	-33	0.000207655	0.0242248	shikimate o-hydroxycinnamoyltransferase-like	0	0.6895
Cachaco	GSMUA_Achr7T05210_001	2.18313	152	2.3537e-07	0.000116918	cbl-interacting protein kinase 6-like	0	0.737
Cachaco	GSMUA_Achr7T06370_001	-1.66407	-46	7.11451e-06	0.00197399	myb-like dna-binding domain-containing protein	0	0.73
Cachaco	GSMUA_Achr7T07650_001	-1.15051	-14	7.49181e-06	0.00202397	light-inducible protein cprf2-like isoform x2	1.33247e-128	0.705
Cachaco	GSMUA_Achr7T07880_001	-1.49564	-31	5.60992e-05	0.00879403	aldolase-type tim barrel family protein isoform 1	0	0.966
Cachaco	GSMUA_Achr7T08150_001	3.76277	5791	9.56486e-05	0.0132098	transcription factor rax3-like	7.58346e-107	0.865
Cachaco	GSMUA_Achr7T09260_001	1.11056	13	0.000333825	0.0354523	probable protein phosphatase 2c 12	0	0.7355
Cachaco	GSMUA_Achr7T09790_001	0.919913	8	0.00015434	0.0194015	two-on-two hemoglobin-3	4.31027e-100	0.9115
Cachaco	GSMUA_Achr7T10210_001	1.10322	13	0.000374531	0.0385779	galactose oxidase-like	0	0.665
Cachaco	GSMUA_Achr7T11330_001	1.42432	27	0.000295965	0.0327883	peroxidase a2-like	0	0.853
Cachaco	GSMUA_Achr7T12010_001	1.04135	11	0.000125761	0.0164816	multicopper oxidase lpr1-like	0	0.798
Cachaco	GSMUA_Achr7T12820_001	1.58915	39	1.43885e-05	0.00321113	protein transparent testa 12-like	0	0.757
Cachaco	GSMUA_Achr7T13070_001	5.40808	255907	1.54918e-26	2.38558e-22	wat1-related protein at1g21890-like	0	0.8005
Cachaco	GSMUA_Achr7T13380_001	3.1411	1384	6.15602e-08	3.94985e-05	2-aminoethanethiol dioxygenase-like isoform x1	4.21367e-131	0.8065
Cachaco	GSMUA_Achr7T14910_001	1.81784	66	4.59996e-05	0.00753562	kda class i heat shock	2.65725e-98	0.7405
Cachaco	GSMUA_Achr7T15500_001	1.33588	22	0.000189924	0.0227821	lob domain-containing protein 1-like	1.17044e-131	0.8145
Cachaco	GSMUA_Achr7T15900_001	1.81681	66	1.90002e-13	6.50186e-10	ribulose bisphosphate carboxylase small chain clone 512-like	5.95577e-128	0.819
Cachaco	GSMUA_Achr7T16100_001	1.06089	12	0.000185513	0.0226724	cbl-interacting serine threonine-protein kinase 5-like	0	0.7425
Cachaco	GSMUA_Achr7T16360_001	-1.9577	-91	1.92128e-07	9.86191e-05	NA	-	-
Cachaco	GSMUA_Achr7T16930_001	0.973681	9	5.49108e-05	0.00867253	cytochrome p450 716b1-like	0	0.7835
Cachaco	GSMUA_Achr7T17110_001	1.29792	20	0.000157694	0.0197425	sulfated glycoprotein 1-like	7.83409e-156	0.548
Cachaco	GSMUA_Achr7T18420_001	1.43963	28	3.18196e-05	0.00590349	1-aminocyclopropane-1-carboxylate oxidase	0	0.935
Cachaco	GSMUA_Achr7T19850_001	1.39551	25	0.000170726	0.0212017	protein tify 10b-like	1.40392e-166	0.5875
Cachaco	GSMUA_Achr7T21470_001	1.12038	13	0.000532116	0.0493618	protein zinc induced facilitator-like 1-like isoform x1	0	0.8115
Cachaco	GSMUA_Achr7T22020_001	2.61786	415	1.16008e-06	0.000446603	probable wrky transcription factor 70	7.17771e-145	0.6545
Cachaco	GSMUA_Achr7T22240_001	0.901617	8	0.000215291	0.0250209	sodium-coupled neutral amino acid transporter 5	0	0.768
Cachaco	GSMUA_Achr7T23130_001	-1.86319	-73	2.7601e-07	0.000132821	photosystem ii 22 kda chloroplastic	3.18537e-131	0.837
Cachaco	GSMUA_Achr7T24790_001	-2.71885	-523	0.000402665	0.0407937	heat stress transcription factor c-1b-like	2.39756e-83	0.8285
Cachaco	GSMUA_Achr7T24960_001	1.36986	23	0.000313182	0.0340802	tpa: plant-specific domain tigr01615 family protein	0	0.7215
Cachaco	GSMUA_Achr7T26910_001	-2.20579	-161	9.20135e-05	0.0129594	hypothetical protein PRUPE_ppa014227mg	1.1084e-08	0.639
Cachaco	GSMUA_Achr8T03700_001	1.031	11	0.000473552	0.0458889	uncharacterized gpi-anchored protein at4g28100-like	1.20971e-163	0.767
Cachaco	GSMUA_Achr8T06220_001	1.28577	19	3.41155e-06	0.00112977	polygalacturonase at1g48100	0	0.83
Cachaco	GSMUA_Achr8T06930_001	1.01839	10	9.14054e-06	0.00230746	zinc transporter 3-like	0	0.79
Cachaco	GSMUA_Achr8T10530_001	-6.97872	-9521821	8.9792e-06	0.00228547	calvin cycle protein cp12- chloroplastic-like	2.38057e-65	0.856
Cachaco	GSMUA_Achr8T11180_001	1.73823	55	2.07338e-06	0.000725637	protein nrt1 ptr family -like	0	0.8085
Cachaco	GSMUA_Achr8T11190_001	1.52273	33	1.95277e-09	2.40566e-06	protein nrt1 ptr family -like	0	0.8075
Cachaco	GSMUA_Achr8T11870_001	1.04081	11	5.0209e-06	0.00150824	short-chain dehydrogenase tic chloroplastic-like	0	0.863
Cachaco	GSMUA_Achr8T12250_001	-6.58039	-3805267	1.32399e-13	5.09701e-10	ferric reduction oxidase 2-like	0	0.8005
Cachaco	GSMUA_Achr8T12260_001	-3.92589	-8431	3.53188e-10	5.65045e-07	ferric reduction oxidase 2-like	0	0.8215
Cachaco	GSMUA_Achr8T12270_001	-3.18864	-1544	1.83992e-05	0.00388123	ferric reduction oxidase 2-like	0	0.7595
Cachaco	GSMUA_Achr8T12590_001	-5.89852	-791619	0.000379576	0.0387123	peroxygenase 1-like	8.41273e-176	0.839
Cachaco	GSMUA_Achr8T14260_001	2.76106	577	2.19943e-13	6.77381e-10	alpha carbonic anhydrase 7-like	0	0.663
Cachaco	GSMUA_Achr8T14300_001	-3.58131	-3813	0.000181807	0.0223972	NA	-	-
Cachaco	GSMUA_Achr8T15130_001	3.07224	1181	5.13618e-06	0.001521	protein gos9-like	2.04695e-95	0.7245
Cachaco	GSMUA_Achr8T15170_001	1.3156	21	2.58866e-05	0.00498285	agmatine coumaroyltransferase-2-like	0	0.6885
Cachaco	GSMUA_Achr8T15720_001	1.66076	46	2.89939e-05	0.00551207	dirigent protein 11-like	1.12282e-102	0.744
Cachaco	GSMUA_Achr8T15950_001	2.47614	299	0.000541508	0.049635	3 -n-debenzoyl-2 -deoxytaxol n-benzoyltransferase-like	0	0.688
Cachaco	GSMUA_Achr8T17650_001	1.34718	22	0.000490495	0.0467049	transcription factor bhlh94-like	0	0.6515
Cachaco	GSMUA_Achr8T18490_001	0.929353	8	0.000526368	0.0491861	adenine phosphoribosyltransferase 4-like	7.98447e-130	0.8945
Cachaco	GSMUA_Achr8T18980_001	1.09292	12	7.51505e-05	0.0110214	nac domain-containing protein 21 22-like	0	0.777
Cachaco	GSMUA_Achr8T20470_001	-2.17859	-151	0.000190325	0.0227821	leucine-rich repeat extensin-like protein 6	0	0.6875
Cachaco	GSMUA_Achr8T20530_001	-1.6153	-41	1.71575e-07	9.11061e-05	early light-induced protein chloroplastic-like	5.46281e-88	0.7595
Cachaco	GSMUA_Achr8T20690_001	3.14592	1399	1.59239e-05	0.00342954	protein gos9-like	5.10777e-79	0.721
Cachaco	GSMUA_Achr8T21350_001	1.25611	18	7.36746e-06	0.00200799	superoxide dismutase	5.14115e-176	0.884
Cachaco	GSMUA_Achr8T21720_001	1.38048	24	1.0329e-06	0.000412253	protein nrt1 ptr family -like	0	0.813
Cachaco	GSMUA_Achr8T21910_001	-3.06759	-1168	3.11534e-05	0.00581492	nuclear transcription factor y subunit b-4-like	8.67379e-82	0.7955
Cachaco	GSMUA_Achr8T22120_001	-1.73283	-54	8.21788e-05	0.0117718	transcription factor bhlh100-like	1.02516e-169	0.67
Cachaco	GSMUA_Achr8T22240_001	1.55251	36	1.26139e-10	2.42801e-07	polygalacturonase at1g48100	0	0.8445
Cachaco	GSMUA_Achr8T22420_001	2.97434	943	5.9174e-12	1.30174e-08	protein exordium-like 2	1.68577e-160	0.657
Cachaco	GSMUA_Achr8T23710_001	1.25871	18	0.00037893	0.0387123	saur33 - auxin-responsive saur family member	1.20382e-82	0.729
Cachaco	GSMUA_Achr8T26060_001	-1.5472	-35	1.48155e-05	0.00323608	(6-4)dna photolyase	0	0.861
Cachaco	GSMUA_Achr8T26230_001	1.73116	54	1.51537e-05	0.00328666	2-aminoethanethiol dioxygenase-like isoform x1	8.48693e-178	0.7485
Cachaco	GSMUA_Achr8T26320_001	1.05366	11	0.000113896	0.0151197	zinc transporter 11-like	0	0.824
Cachaco	GSMUA_Achr8T26540_001	1.42683	27	4.22419e-05	0.00707047	pathogenesis-related protein 5-like	1.29885e-86	0.676
Cachaco	GSMUA_Achr8T28000_001	1.76259	58	1.12037e-06	0.000436775	glutamate synthase	0	0.7495
Cachaco	GSMUA_Achr8T29470_001	1.291	20	0.000385456	0.0391791	alcohol dehydrogenase	0	0.948
Cachaco	GSMUA_Achr8T31260_001	1.01057	10	0.000249546	0.0282556	PREDICTED: uncharacterized protein LOC103996443	3.38855e-77	0.5845
Cachaco	GSMUA_Achr8T31860_001	-2.77744	-599	0.000379606	0.0387123	ribosomal protein s7-like protein	4.85036e-19	0.8867
Cachaco	GSMUA_Achr8T32640_001	1.66431	46	3.85283e-10	5.65045e-07	acyl-	0	0.744
Cachaco	GSMUA_Achr8T33380_001	2.92751	846	3.53622e-05	0.00618798	germin-like protein 2-1	2.41274e-84	0.875
Cachaco	GSMUA_Achr8T33390_001	2.32436	211	0.000248111	0.0281968	germin-like protein 2-1	3.59256e-138	0.8845
Cachaco	GSMUA_Achr8T33540_001	1.43261	27	4.10226e-07	0.000188569	haloacid dehalogenase-like hydrolase domain-containing protein 3	0	0.932
Cachaco	GSMUA_Achr8T34450_001	2.2801	191	4.95428e-05	0.00794697	protein yls9-like	5.68413e-135	0.7675
Cachaco	GSMUA_Achr9T05030_001	-1.25711	-18	0.000145209	0.01848	protein phr1-like 1-like isoform x3	0	0.743
Cachaco	GSMUA_Achr9T06000_001	-1.14929	-14	5.57458e-06	0.00161968	leucine-rich repeat receptor-like serine threonine-protein kinase at2g19230	0	0.6655
Cachaco	GSMUA_Achr9T07900_001	-2.97616	-947	1.1779e-07	6.71793e-05	protein flowering locus t-like	2.86212e-126	0.94
Cachaco	GSMUA_Achr9T10040_001	-3.20187	-1592	0.000206658	0.0242001	transcription factor jungbrunnen 1-like	0	0.711
Cachaco	GSMUA_Achr9T10050_001	-1.13389	-14	0.000303751	0.0332916	phytoene synthase chloroplastic-like	0	0.8715
Cachaco	GSMUA_Achr9T10720_001	1.7543	57	4.74488e-05	0.0077046	protein gos9-like	6.79581e-86	0.7165
Cachaco	GSMUA_Achr9T11230_001	1.11096	13	0.00043048	0.0427419	dirigent protein 11-like	2.07877e-113	0.7375
Cachaco	GSMUA_Achr9T11240_001	3.71691	5211	4.98043e-07	0.0002223	dirigent protein 11-like	2.72146e-109	0.7125
Cachaco	GSMUA_Achr9T11250_001	2.00413	101	3.50787e-05	0.00618798	dirigent-like protein	7.06718e-120	0.7065
Cachaco	GSMUA_Achr9T12200_001	1.49478	31	6.92551e-06	0.00193902	hypothetical protein TRIUR3_01140	1.8658e-13	0.551
Cachaco	GSMUA_Achr9T12380_001	1.10714	13	0.000105032	0.0142281	omega-6 fatty acid endoplasmic reticulum isozyme 2-like	0	0.787
Cachaco	GSMUA_Achr9T12540_001	1.24615	18	1.47449e-05	0.00323608	dna double-strand break repair rad50 atpase	0	0.756
Cachaco	GSMUA_Achr9T12950_001	-1.19338	-16	0.000190516	0.0227821	ethylene-responsive transcription factor rap2-13-like	4.8612e-174	0.661
Cachaco	GSMUA_Achr9T13770_001	-1.0919	-12	3.42396e-05	0.00616674	PREDICTED: uncharacterized protein LOC103997877	3.42665e-77	0.76
Cachaco	GSMUA_Achr9T14110_001	1.88815	77	5.09671e-05	0.00813308	cytochrome p450 cyp73a100-like	0	0.847
Cachaco	GSMUA_Achr9T21750_001	1.18634	15	1.29292e-05	0.00295037	NA	-	-
Cachaco	GSMUA_Achr9T23750_001	1.8267	67	7.28149e-08	4.48511e-05	pyruvate cytosolic isozyme	0	0.9215
Cachaco	GSMUA_Achr9T25580_001	1.06126	12	0.000350315	0.0368225	chitinase 2-like	2.67498e-165	0.741
Cachaco	GSMUA_Achr9T25710_001	1.0371	11	0.000517562	0.0485972	non-specific lipid-transfer protein at2g13820	1.48055e-45	0.6965
Cachaco	GSMUA_Achr9T26700_001	5.0055	101274	1.3214e-08	1.07096e-05	PREDICTED: uncharacterized protein LOC103999135	5.71982e-57	0.8775
Cachaco	GSMUA_Achr9T30120_001	1.49419	31	4.13541e-05	0.0070366	PREDICTED: uncharacterized protein LOC103999581	1.0234e-59	0.7765
Cachaco	GSMUA_Achr9T30660_001	1.01341	10	0.000413106	0.0417142	auxin-induced protein x15-like	9.08652e-76	0.7555
Cachaco	GSMUA_Achr9T30840_001	1.33313	22	4.82324e-08	3.30103e-05	zinc transporter zip1	0	0.7845
Cachaco	GSMUA_Achr10T07070_001	7.36424	23133244	9.40631e-07	0.00039148	NA	-	-
Cachaco	GSMUA_Achr10T08320_001	1.38333	24	1.99394e-06	0.000705856	phytosulfokines 3	1.31179e-19	0.7773
Cachaco	GSMUA_Achr10T08750_001	5.86179	727433	2.36437e-09	2.60064e-06	salt stress-induced	4.23176e-62	0.5947
Cachaco	GSMUA_Achr10T08760_001	5.2137	163570	1.23528e-08	1.02822e-05	protein gos9-like	9.60318e-105	0.5415
Cachaco	GSMUA_Achr10T08800_001	3.2354	1719	6.33602e-06	0.00182371	protein gos9-like	1.38878e-99	0.599
Cachaco	GSMUA_Achr10T08810_001	3.47852	3010	6.84202e-07	0.000301029	protein gos9-like	4.21445e-70	0.541
Cachaco	GSMUA_Achr10T10450_001	2.98785	972	0.000301615	0.0331755	NA	-	-
Cachaco	GSMUA_Achr10T11230_001	1.00586	10	3.92722e-05	0.00675702	pathogen-related	1.90196e-169	0.8385
Cachaco	GSMUA_Achr10T13670_001	0.887913	8	0.000482129	0.0464019	inactive rhomboid protein 1-like isoform x1	0	0.7745
Cachaco	GSMUA_Achr10T16070_001	-1.51361	-33	2.56829e-05	0.00498285	1-aminocyclopropane-1-carboxylate oxidase-like	0	0.862
Cachaco	GSMUA_Achr10T17060_001	1.09806	13	4.20159e-05	0.00707047	lipid-transfer protein dir1	1.5395e-48	0.717
Cachaco	GSMUA_Achr10T17840_001	0.994337	10	4.75315e-05	0.0077046	probable xyloglucan endotransglucosylase hydrolase protein 28	0	0.875
Cachaco	GSMUA_Achr10T20050_001	0.98628	10	2.15903e-05	0.00434601	duf4228 domain protein	2.17806e-95	0.6865
Cachaco	GSMUA_Achr10T21600_001	1.20003	16	8.52688e-05	0.0121019	gibberellin 2-beta-dioxygenase 1-like	0	0.8285
Cachaco	GSMUA_Achr10T24080_001	3.33653	2170	0.000491343	0.0467049	probable wrky transcription factor 40	5.74901e-170	0.6645
Cachaco	GSMUA_Achr10T24660_001	-1.41657	-26	7.13095e-05	0.0106096	protein exordium-like	4.02465e-151	0.6485
Cachaco	GSMUA_Achr10T25530_001	1.50627	32	1.48202e-09	1.9018e-06	protein faf- chloroplastic	0	0.6185
Cachaco	GSMUA_Achr10T26620_001	1.09624	12	7.18207e-06	0.00197494	expansin a5	1.89265e-174	0.9565
Cachaco	GSMUA_Achr10T27840_001	1.4691	29	1.04409e-06	0.000412253	peroxidase p7-like	2.87951e-162	0.714
Cachaco	GSMUA_Achr10T28640_001	0.933265	9	8.4055e-05	0.0119848	cytosolic phosphoglucose isomerase	0	0.8975
Cachaco	GSMUA_Achr10T30060_001	1.20631	16	9.48938e-06	0.00237127	probable sulfate transporter	0	0.8625
Cachaco	GSMUA_Achr10T30070_001	1.48785	31	1.0386e-06	0.000412253	probable sulfate transporter	6.90114e-142	0.827
Cachaco	GSMUA_Achr10T30370_001	0.904615	8	0.000102076	0.0139103	heat shock 22 kda mitochondrial	2.02883e-84	0.6845
Cachaco	GSMUA_Achr11T00990_001	-1.36786	-23	0.000318579	0.0344266	PREDICTED: uncharacterized protein LOC103970102	0	0.762
Cachaco	GSMUA_Achr11T01380_001	1.27038	19	1.05978e-05	0.00253015	protein exordium-like 5	2.02253e-173	0.8265
Cachaco	GSMUA_Achr11T02730_001	0.995676	10	0.000457365	0.0448597	peroxidase 5-like	0	0.7405
Cachaco	GSMUA_Achr11T05680_001	1.34177	22	7.81011e-07	0.000334078	pollen-specific leucine-rich repeat extensin-like protein 2	7.60349e-47	0.859
Cachaco	GSMUA_Achr11T11280_001	1.41014	26	0.000192781	0.0229238	beta-hexosaminidase 3	1.1354e-50	0.886
Cachaco	GSMUA_Achr11T17230_001	0.935505	9	0.000183974	0.0225738	ammonium transporter 1 member 2-like	0	0.858
Cachaco	GSMUA_Achr11T18690_001	2.10395	127	3.66668e-06	0.0011935	PREDICTED: uncharacterized protein LOC105032723	0.000168201	0.75
Cachaco	GSMUA_Achr11T20100_001	1.63004	43	3.67904e-10	5.65045e-07	cysteine inhibitor partial	6.56482e-49	0.842
Cachaco	GSMUA_Achr11T22460_001	1.69706	50	3.79778e-05	0.00660814	expansin-like a2	5.80557e-165	0.8025
Cachaco	GSMUA_Achr11T22760_001	1.41534	26	2.25977e-07	0.000114092	nac domain-containing protein 21 22-like	0	0.78
Cachaco	GSMUA_Achr11T23280_001	2.26212	183	0.000487495	0.0467049	abc transporter c family member 15	0	0.688
Cachaco	GSMUA_Achr11T23630_001	0.979277	10	0.000240277	0.0274075	probable chalcone--flavonone isomerase 3	1.37509e-142	0.8815
Cachaco	GSMUA_Achr11T23680_001	1.61831	42	0.000133832	0.0172459	transcription factor scream2-like isoform x2	1.22567e-99	0.861
Cachaco	GSMUA_Achr11T24320_001	-2.54757	-353	0.000273333	0.0306113	ribulose bisphosphate carboxylase oxygenase chloroplastic isoform x2	0	0.9385
Cachaco	GSMUA_Achr11T24500_001	1.06025	11	0.00044905	0.0443264	PREDICTED: uncharacterized protein LOC103972318 isoform X1	3.84726e-164	0.623
Cachaco	GSMUA_Achr11T24780_001	2.18432	153	4.27678e-08	2.99355e-05	pyruvate decarboxylase 1-like	0	0.8605
Cachaco	GSMUA_Achr11T26490_001	-0.98408	-10	0.000473819	0.0458889	cytochrome p450	4.04008e-123	0.6775
Cachaco	GSMUA_AchrUn_randomT00690_001	1.25039	18	4.25562e-07	0.000192742	rhomboid protein 2-like	0	0.9135
Cachaco	GSMUA_AchrUn_randomT04330_001	2.01212	103	4.00293e-06	0.00127095	germin-like protein 2-1	1.46291e-171	0.862
Cachaco	GSMUA_AchrUn_randomT05500_001	-2.59723	-396	2.06011e-05	0.0042018	spx domain-containing membrane protein at4g22990	0	0.8605
Cachaco	GSMUA_AchrUn_randomT06450_001	1.7073	51	0.000153881	0.0194015	gibberellin 2-beta-dioxygenase 8-like	0	0.804
Cachaco	GSMUA_AchrUn_randomT07080_001	-1.99135	-98	0.00019085	0.0227821	transcription factor bhlh84-like	0	0.663
Cachaco	GSMUA_AchrUn_randomT07300_001	2.76923	588	1.90064e-05	0.00398203	cytochrome p450 78a9-like	0	0.584
Cachaco	GSMUA_AchrUn_randomT10550_001	-2.90048	-795	0.00021756	0.0251895	cytochrome f	3.54055e-177	0.8205
Cachaco	GSMUA_AchrUn_randomT10560_001	-3.34861	-2232	0.00015252	0.0193305	NA	-	-
Cachaco	GSMUA_AchrUn_randomT11830_001	1.89567	79	1.28985e-14	6.62082e-11	cytochrome b5	6.57079e-90	0.8955
Cachaco	GSMUA_AchrUn_randomT13200_001	0.885992	8	0.000230759	0.0265184	cbl-interacting protein kinase 6-like	0	0.6745
Cachaco	GSMUA_AchrUn_randomT15940_001	1.57084	37	0.000132271	0.0171886	PREDICTED: uncharacterized protein LOC103974128 isoform X2	7.10435e-85	0.8195
Cachaco	GSMUA_AchrUn_randomT17100_001	4.45168	28293	0.000262598	0.0295164	thaumatin-like protein 1	2.92804e-29	0.525
Cachaco	GSMUA_AchrUn_randomT17670_001	2.84671	703	0.000190392	0.0227821	protein gos9-like	1.99609e-90	0.73
Cachaco	GSMUA_AchrUn_randomT17680_001	3.19473	1566	2.22526e-06	0.00077004	protein gos9-like	3.41415e-89	0.727
Cachaco	GSMUA_AchrUn_randomT17840_001	2.97204	938	3.42055e-05	0.00616674	cytokinin-o-glucosyltransferase 3	5.18663e-136	0.473
Cachaco	GSMUA_AchrUn_randomT17870_001	1.60983	41	8.57679e-06	0.00221973	thaumatin-like protein 1b	1.43296e-165	0.829
Cachaco	GSMUA_AchrUn_randomT18720_001	-1.44275	-28	1.32089e-06	0.000496107	PREDICTED: uncharacterized protein LOC103974427	2.45976e-39	0.91
Cachaco	GSMUA_AchrUn_randomT20630_001	1.0242	11	3.9018e-05	0.00675098	metallothionein-like protein 2c	1.0088e-14	0.89
Cachaco	GSMUA_AchrUn_randomT21760_001	-2.54578	-351	0.000370503	0.0382911	atp synthase cf0 subunit i	7.63214e-54	0.968
Cachaco	GSMUA_AchrUn_randomT22550_001	2.65774	455	7.17012e-12	1.47217e-08	alpha carbonic anhydrase 7-like	0	0.666
Cachaco	GSMUA_AchrUn_randomT23790_001	5.63397	430498	1.46136e-06	0.000535799	flavonol synthase flavanone 3-hydroxylase-like	0	0.83
Cachaco	GSMUA_AchrUn_randomT26090_001	2.22635	168	9.76967e-05	0.0134324	pectinesterase-like	0	0.718
Cachaco	GSMUA_AchrUn_randomT26950_001	-1.54422	-35	0.00047227	0.0458889	peroxidase 5-like	5.09429e-176	0.764
Cachaco	GSMUA_AchrUn_randomT27040_001	1.25863	18	1.11147e-05	0.00261306	cytochrome p450 cyp73a100-like	0	0.9015
Cachaco	GSMUA_AchrUn_randomT28090_001	2.44185	277	3.28099e-05	0.00604271	germin-like protein subfamily t member 2	2.30012e-71	0.5595
Cachaco	GSMUA_AchrUn_randomT28510_001	1.75673	57	0.000105332	0.0142281	NA	-	-
Cachaco	GSMUA_AchrUn_randomT28670_001	1.17208	15	6.2959e-05	0.00964682	NA	-	-
Grande Naine	GSMUA_Achr1T00020_001	-1.43222	-27	2.40275e-05	0.00340504	alpha-galactosidase alpha-n-	0	0.839
Grande Naine	GSMUA_Achr1T00370_001	-0.882667	-8	0.000404739	0.0251922	probable aquaporin pip1-2	2.94819e-132	0.981
Grande Naine	GSMUA_Achr1T01270_001	-1.05867	-11	0.000133595	0.0117801	probable aquaporin tip1-1	9.87909e-143	0.913
Grande Naine	GSMUA_Achr1T01450_001	-1.67779	-48	6.99779e-07	0.000215668	14 kda proline-rich	1.12266e-50	0.8585
Grande Naine	GSMUA_Achr1T01570_001	-0.867046	-7	0.000974761	0.0471689	gata transcription factor 4-like	2.402e-153	0.623
Grande Naine	GSMUA_Achr1T01830_001	1.38185	24	3.41562e-06	0.000752955	lactoylglutathione lyase glyoxalase i family protein	2.29334e-131	0.7985
Grande Naine	GSMUA_Achr1T01860_001	1.16722	15	0.000929272	0.0457346	kunitz family trypsin and protease inhibitor	4.78232e-138	0.6715
Grande Naine	GSMUA_Achr1T02190_001	-1.05135	-11	3.86215e-05	0.00472329	probable alpha-amylase 2	0	0.8415
Grande Naine	GSMUA_Achr1T02360_001	-0.928992	-8	0.000438943	0.0263903	probable aquaporin pip2-6	0	0.926
Grande Naine	GSMUA_Achr1T02560_001	-4.04574	-11111	1.29337e-07	5.1321e-05	kinesin kp1	0	0.785
Grande Naine	GSMUA_Achr1T02670_001	-2.61363	-411	3.19942e-05	0.00411184	protein iq-domain 1-like	1.74389e-83	0.6485
Grande Naine	GSMUA_Achr1T03130_001	-1.26501	-18	7.26579e-05	0.00752959	probable xyloglucan endotransglucosylase hydrolase protein 32	0	0.8755
Grande Naine	GSMUA_Achr1T03580_001	-1.30606	-20	0.00018207	0.0146974	copper transport protein atx1	5.78915e-73	0.782
Grande Naine	GSMUA_Achr1T04190_001	-1.28777	-19	0.000698509	0.0368312	21 kda	3.44049e-113	0.6575
Grande Naine	GSMUA_Achr1T04470_001	-3.10299	-1268	5.38744e-08	2.40872e-05	cytochrome p450 78a5-like	0	0.666
Grande Naine	GSMUA_Achr1T04560_001	-1.52336	-33	0.000233775	0.0173387	serine carboxypeptidase 1 precursor	0	0.646
Grande Naine	GSMUA_Achr1T04940_001	2.8954	786	4.11763e-25	4.357e-21	atp-dependent 6-phosphofructokinase 6 {eco:0000255	0	0.9205
Grande Naine	GSMUA_Achr1T04950_001	-1.80151	-63	5.90348e-05	0.00648443	profilin	5.67929e-79	0.9285
Grande Naine	GSMUA_Achr1T05640_001	-1.27906	-19	0.000165294	0.0136643	patellin-4	0	0.7665
Grande Naine	GSMUA_Achr1T06200_001	1.11513	13	4.68055e-05	0.00538331	pyrophosphate--fructose 6-phosphate 1-phosphotransferase subunit alpha	0	0.919
Grande Naine	GSMUA_Achr1T06540_001	3.54687	3523	0.00023707	0.0175421	heavy metal-associated isoprenylated plant protein 26-like	4.07182e-46	0.6015
Grande Naine	GSMUA_Achr1T06800_001	-4.30881	-20361	9.14596e-05	0.00893322	multiple c2 and transmembrane domain-containing protein 1-like	0	0.6635
Grande Naine	GSMUA_Achr1T06870_001	1.74521	56	3.1027e-05	0.00402008	probable prolyl 4-hydroxylase 3	0	0.901
Grande Naine	GSMUA_Achr1T07640_001	-0.984424	-10	0.00018729	0.0149021	sparc-like protein 1	2.04544e-161	0.617
Grande Naine	GSMUA_Achr1T08040_001	-0.939447	-9	0.00042094	0.0257463	probable sugar phosphate phosphate translocator at1g12500	0	0.7785
Grande Naine	GSMUA_Achr1T08190_001	5.12861	134464	1.12034e-06	0.000309843	granule-bound starch partial	0	0.9925
Grande Naine	GSMUA_Achr1T08270_001	1.01448	10	4.33427e-05	0.00512587	enolase 2	0	0.9505
Grande Naine	GSMUA_Achr1T08730_001	-1.03285	-11	3.74543e-05	0.00460833	cyclic nucleotide-gated ion channel 4	0	0.844
Grande Naine	GSMUA_Achr1T08770_001	-0.979201	-10	0.000520539	0.0298416	chlorophyll a-b binding protein chloroplastic	6.69844e-156	0.8595
Grande Naine	GSMUA_Achr1T08980_001	-1.18235	-15	2.9514e-06	0.000677818	gata transcription factor 8-like	1.98754e-141	0.665
Grande Naine	GSMUA_Achr1T10090_001	-1.39776	-25	0.000109624	0.0102736	photosynthetic ndh subunit of subcomplex b chloroplastic	0	0.845
Grande Naine	GSMUA_Achr1T10380_001	-1.18109	-15	0.000748283	0.0386236	probable xyloglucan endotransglucosylase hydrolase protein 6	0	0.848
Grande Naine	GSMUA_Achr1T11930_001	0.961293	9	0.00098127	0.0473518	PREDICTED: uncharacterized protein LOC103987342	7.00653e-08	0.5607
Grande Naine	GSMUA_Achr1T12200_001	-1.0514	-11	0.000104958	0.0100054	delta -sterol-c5 -desaturase-like	0	0.889
Grande Naine	GSMUA_Achr1T12430_001	-0.935094	-9	0.000963402	0.0468335	solute carrier family 25 member 44-like	1.65853e-92	0.747
Grande Naine	GSMUA_Achr1T13420_001	-3.29651	-1979	4.27314e-07	0.000141813	calmodulin-like protein 3	1.89482e-91	0.927
Grande Naine	GSMUA_Achr1T14070_001	1.08733	12	0.000175015	0.0142089	calmodulin-like protein 11	7.45541e-147	0.8795
Grande Naine	GSMUA_Achr1T14570_001	-1.21404	-16	8.85806e-06	0.0016104	PREDICTED: uncharacterized protein LOC103985700	0	0.877
Grande Naine	GSMUA_Achr1T15400_001	-2.75156	-564	0.000374026	0.0242741	expansin- partial	1.47073e-173	0.822
Grande Naine	GSMUA_Achr1T15620_001	-1.74615	-56	1.18424e-06	0.000321304	probable lrr receptor-like serine threonine-protein kinase rlk	0	0.626
Grande Naine	GSMUA_Achr1T15630_001	-2.59973	-398	0.000313345	0.0217179	NA	-	-
Grande Naine	GSMUA_Achr1T19200_001	1.49871	32	6.38755e-05	0.00692036	sec14 cytosolic factor-like isoform x2	0	0.875
Grande Naine	GSMUA_Achr1T20650_001	-2.56338	-366	4.37598e-05	0.00512587	phosphate transporter pho1 homolog 1	0	0.8345
Grande Naine	GSMUA_Achr1T21110_001	-0.907105	-8	0.000376998	0.0242747	probable leucine-rich repeat receptor-like protein kinase at1g68400	0	0.675
Grande Naine	GSMUA_Achr1T21160_001	1.70428	51	3.7806e-06	0.000800075	kda class i heat shock protein 2-like	3.3491e-86	0.936
Grande Naine	GSMUA_Achr1T22290_001	1.5222	33	3.86862e-05	0.00472329	glutamine synthetase	0	0.9645
Grande Naine	GSMUA_Achr1T22640_001	-1.40667	-26	0.000475594	0.0279153	homeobox-leucine zipper protein hox12-like	2.68567e-68	0.801
Grande Naine	GSMUA_Achr1T23080_001	-0.952588	-9	0.000174982	0.0142089	heavy metal transport detoxification superfamily protein isoform 1	6.50987e-122	0.7385
Grande Naine	GSMUA_Achr1T23670_001	-1.63184	-43	0.000226375	0.0169883	cation transporter hkt8-like	0	0.6975
Grande Naine	GSMUA_Achr1T24220_001	1.24432	18	6.8556e-05	0.00723004	serine threonine protein	0	0.8175
Grande Naine	GSMUA_Achr1T24670_001	1.09183	12	0.000295318	0.0206701	pollen-specific leucine-rich repeat extensin-like protein 1	1.06387e-168	0.6705
Grande Naine	GSMUA_Achr1T24740_001	2.84944	707	5.42007e-05	0.00605826	60s ribosomal protein l19-3	1.81143e-90	0.8775
Grande Naine	GSMUA_Achr1T24830_001	2.97327	940	1.85221e-11	3.26648e-08	universal stress protein a-like protein	3.44687e-112	0.7675
Grande Naine	GSMUA_Achr1T24840_001	3.01444	1034	1.46416e-07	5.73805e-05	outer envelope pore protein 16- chloroplastic	1.78136e-93	0.831
Grande Naine	GSMUA_Achr1T25010_001	-0.914033	-8	0.000598041	0.0331312	cbl-interacting protein kinase 1-like	0	0.858
Grande Naine	GSMUA_Achr1T25160_001	-0.930797	-9	0.000815482	0.0412865	germin-like protein 5-1	3.51974e-144	0.894
Grande Naine	GSMUA_Achr1T25300_001	1.38061	24	1.05024e-05	0.00185731	s-type anion channel slah1-like	0	0.838
Grande Naine	GSMUA_Achr1T28080_001	-1.26182	-18	0.00037546	0.0242741	protein abil2	0	0.6945
Grande Naine	GSMUA_Achr1T28340_001	-1.40974	-26	0.000817585	0.0413271	protein trichome birefringence-like 26 isoform x3	0	0.8065
Grande Naine	GSMUA_Achr2T00330_001	1.82394	67	0.00034524	0.0228795	heavy metal transport detoxification superfamily	1.12873e-118	0.776
Grande Naine	GSMUA_Achr2T00740_001	1.69219	49	0.000151973	0.0129684	PREDICTED: uncharacterized protein LOC103968399	4.25e-143	0.5715
Grande Naine	GSMUA_Achr2T01040_001	-1.38992	-25	4.21777e-05	0.00503341	nascent polypeptide-associated complex subunit muscle-specific form-like	0	0.517
Grande Naine	GSMUA_Achr2T01630_001	1.31433	21	0.000386475	0.0247843	formin-like protein 7-like	5.39213e-11	0.8855
Grande Naine	GSMUA_Achr2T02480_001	3.57258	3738	8.56158e-17	6.79447e-13	oxygen-dependent coproporphyrinogen-iii chloroplastic-like	0	0.9205
Grande Naine	GSMUA_Achr2T03520_001	-1.85089	-71	0.000810911	0.0411207	expansin-a11-like	2.25533e-172	0.92
Grande Naine	GSMUA_Achr2T03770_001	-3.14711	-1403	2.28933e-05	0.00330329	endoglucanase 5	0	0.7875
Grande Naine	GSMUA_Achr2T04000_001	-1.28015	-19	5.77603e-05	0.00636647	serine carboxypeptidase-like 51	0	0.8065
Grande Naine	GSMUA_Achr2T04390_001	2.38282	241	5.42794e-06	0.0011041	caffeic acid 3-o-methyltransferase-like	0	0.8245
Grande Naine	GSMUA_Achr2T05440_001	-1.04011	-11	3.26027e-05	0.00415639	fasciclin-like arabinogalactan protein 2	3.0806e-179	0.745
Grande Naine	GSMUA_Achr2T06350_001	-1.12945	-13	0.000130792	0.0115747	chlorophyll a-b binding protein chloroplastic	4.27331e-158	0.919
Grande Naine	GSMUA_Achr2T07320_001	1.09669	12	2.21543e-05	0.00325587	alanine aminotransferase 2-like	0	0.925
Grande Naine	GSMUA_Achr2T08300_001	-1.10584	-13	0.000275037	0.0197977	PREDICTED: uncharacterized protein LOC103976040	0	0.8575
Grande Naine	GSMUA_Achr2T08670_001	-1.53794	-35	4.64618e-08	2.16895e-05	l-gulonolactone oxidase-like	0	0.7475
Grande Naine	GSMUA_Achr2T08680_001	-0.879699	-8	0.000318932	0.0219614	l-gulonolactone oxidase-like	0	0.6905
Grande Naine	GSMUA_Achr2T08720_001	1.17022	15	2.57267e-05	0.00355073	non-symbiotic hemoglobin	2.0826e-115	0.9075
Grande Naine	GSMUA_Achr2T09130_001	-4.23328	-17111	9.14376e-07	0.000266293	rho guanine nucleotide exchange factor 8-like	0	0.888
Grande Naine	GSMUA_Achr2T09300_001	-1.19649	-16	0.000334723	0.0225115	chlorophyll a-b binding protein of lhcii type 1-like	0	0.965
Grande Naine	GSMUA_Achr2T09980_001	1.40202	25	2.95066e-05	0.00390274	aluminum-activated malate transporter 10-like	0	0.7895
Grande Naine	GSMUA_Achr2T10660_001	-1.57985	-38	0.000753683	0.0388392	ripening-related protein 5	7.04687e-119	0.794
Grande Naine	GSMUA_Achr2T10940_001	2.04714	111	9.64083e-07	0.00027571	psbq-like protein chloroplastic	5.77783e-79	0.8145
Grande Naine	GSMUA_Achr2T11090_001	1.03819	11	0.000794047	0.04033	gdsl esterase lipase at5g55050-like	0	0.649
Grande Naine	GSMUA_Achr2T11280_001	-1.14083	-14	0.000773513	0.0397081	thaumatin-like protein 1b	0	0.8405
Grande Naine	GSMUA_Achr2T12640_001	-0.942274	-9	0.000259047	0.0189475	f-box lrr-repeat protein 17-like	0	0.781
Grande Naine	GSMUA_Achr2T13210_001	-1.30472	-20	0.000212348	0.0161649	pathogenesis-related protein prb1-3-like	3.69388e-117	0.7955
Grande Naine	GSMUA_Achr2T13800_001	-2.75916	-574	6.82072e-05	0.00723004	PREDICTED: uncharacterized protein LOC103976270	0	0.535
Grande Naine	GSMUA_Achr2T14640_001	1.47693	30	2.60684e-05	0.00358038	protein faf- chloroplastic	6.40238e-169	0.583
Grande Naine	GSMUA_Achr2T14960_001	-1.14221	-14	0.000138454	0.0121076	chlorophyll a-b binding protein chloroplastic	8.82672e-169	0.9185
Grande Naine	GSMUA_Achr2T15160_001	-1.13221	-14	0.000680286	0.0363423	21 kda	1.88452e-136	0.662
Grande Naine	GSMUA_Achr2T16250_001	0.927426	8	0.000584228	0.0324794	heat shock protein 70	3.55308e-153	0.8905
Grande Naine	GSMUA_Achr2T17130_001	-3.62749	-4241	2.33468e-10	2.96449e-07	transcription factor bhlh84-like	0	0.6725
Grande Naine	GSMUA_Achr2T18200_001	-0.840851	-7	0.000518118	0.0297955	two-component response regulator-like aprr2	0	0.687
Grande Naine	GSMUA_Achr2T18550_001	-1.24987	-18	0.000283943	0.0202242	cbs domain-containing protein cbsx5-like	0	0.719
Grande Naine	GSMUA_Achr2T19110_001	1.20326	16	5.56292e-06	0.0011041	phosphate metabolism protein 8-like	0	0.856
Grande Naine	GSMUA_Achr2T22470_001	2.05018	112	0.00018674	0.0149021	protein faf- chloroplastic	9.06229e-153	0.5905
Grande Naine	GSMUA_Achr2T22730_001	-2.33895	-218	5.77537e-12	1.22222e-08	chloroplast ribulose- -bisphosphate carboxylase oxygenase small partial	6.30364e-116	0.937
Grande Naine	GSMUA_Achr2T22900_001	1.79293	62	4.41843e-05	0.00515657	PREDICTED: uncharacterized protein LOC103976643	1.33785e-171	0.5945
Grande Naine	GSMUA_Achr2T23010_001	-2.29652	-198	4.78629e-06	0.000993045	zinc-finger homeodomain protein 6-like	4.83625e-158	0.643
Grande Naine	GSMUA_Achr3T02450_001	2.75741	572	2.11885e-13	7.4734e-10	prolyl 4-hydroxylase 1	2.72073e-165	0.8285
Grande Naine	GSMUA_Achr3T03200_001	-1.03905	-11	0.000395797	0.0250782	triose phosphate phosphate chloroplastic-like	0	0.914
Grande Naine	GSMUA_Achr3T03510_001	1.07913	12	7.17493e-05	0.00746757	transcription factor bhlh30-like	3.10645e-156	0.7325
Grande Naine	GSMUA_Achr3T03980_001	5.33837	217955	1.73824e-06	0.000434478	duf506 family protein	0	0.5915
Grande Naine	GSMUA_Achr3T04110_001	-0.994943	-10	0.000300466	0.0209626	chlorophyll a-b binding protein chloroplastic	0	0.894
Grande Naine	GSMUA_Achr3T06340_001	1.36032	23	0.000790302	0.0402041	3-methyladenine-dna glycosylase	6.50274e-165	0.8665
Grande Naine	GSMUA_Achr3T06970_001	1.33179	21	1.20747e-06	0.000324831	abscisic acid 8 -hydroxylase 3-like	0	0.845
Grande Naine	GSMUA_Achr3T07360_001	-0.970073	-9	0.000367813	0.0240244	lysine histidine transporter-like 6	0	0.856
Grande Naine	GSMUA_Achr3T07890_001	1.3643	23	0.00101785	0.0484621	heavy metal-associated isoprenylated plant protein 26-like	1.4197e-105	0.8505
Grande Naine	GSMUA_Achr3T07910_001	-1.37857	-24	0.000540617	0.0307001	NA	-	-
Grande Naine	GSMUA_Achr3T08250_001	2.51146	325	1.32551e-11	2.47511e-08	pathogenesis-related protein 1-like	8.14625e-97	0.8205
Grande Naine	GSMUA_Achr3T08960_001	2.37304	236	7.47649e-07	0.000228205	bidirectional sugar transporter sweet14-like	2.77687e-162	0.7715
Grande Naine	GSMUA_Achr3T09960_001	-1.1439	-14	8.89952e-05	0.00874633	laccase-12-like	0	0.784
Grande Naine	GSMUA_Achr3T10050_001	1.46492	29	0.000546251	0.0309094	lob domain-containing protein 12-like	1.21363e-100	0.8385
Grande Naine	GSMUA_Achr3T10340_001	1.50571	32	0.00101194	0.0484509	zinc finger an1 domain-containing stress-associated protein 12	3.91332e-106	0.7925
Grande Naine	GSMUA_Achr3T10450_001	1.04785	11	0.000669458	0.0359582	PREDICTED: uncharacterized protein LOC103977835	4.96274e-88	0.7865
Grande Naine	GSMUA_Achr3T11290_001	1.57523	38	2.29947e-06	0.000536724	auxin-induced protein 15a-like	1.8351e-68	0.8775
Grande Naine	GSMUA_Achr3T11310_001	-1.39817	-25	0.000343061	0.0227827	act domain-containing protein acr8-like	0	0.8195
Grande Naine	GSMUA_Achr3T11540_001	3.5155	3277	3.55179e-06	0.000765764	subtilisin-like protease	0	0.728
Grande Naine	GSMUA_Achr3T13230_001	-2.13766	-137	1.91226e-06	0.000463449	NA	-	-
Grande Naine	GSMUA_Achr3T13240_001	-2.05818	-114	1.76241e-07	6.74049e-05	kda proline-rich	5.12297e-56	0.952
Grande Naine	GSMUA_Achr3T13440_001	2.61534	412	0.000146649	0.0126158	probable wrky transcription factor 40	0	0.619
Grande Naine	GSMUA_Achr3T14940_001	1.31429	21	0.000271861	0.0196135	sulfate transporter -like	0	0.8415
Grande Naine	GSMUA_Achr3T16430_001	-4.2323	-17073	2.29146e-09	1.73191e-06	serine threonine-protein kinase d6pk-like	5.06019e-147	0.8005
Grande Naine	GSMUA_Achr3T18070_001	2.18448	153	8.76215e-10	7.51287e-07	nac domain-containing protein 72-like isoform x1	6.01649e-166	0.7535
Grande Naine	GSMUA_Achr3T18080_001	4.70524	50727	2.33594e-05	0.00332521	protein nrt1 ptr family -like	0	0.812
Grande Naine	GSMUA_Achr3T18210_001	-0.822781	-7	0.000672023	0.0359742	protein iq-domain 1-like	0	0.6035
Grande Naine	GSMUA_Achr3T18990_001	1.9939	99	1.50796e-09	1.19672e-06	nac domain-containing protein 48-like	0	0.7325
Grande Naine	GSMUA_Achr3T20380_001	-0.942654	-9	0.000140378	0.0122422	root phototropism protein 3	0	0.764
Grande Naine	GSMUA_Achr3T21570_001	-1.05672	-11	0.000127994	0.0114775	phd finger protein rhinoceros-like	0	0.727
Grande Naine	GSMUA_Achr3T21630_001	-1.51778	-33	0.000626593	0.0343533	PREDICTED: uncharacterized protein LOC103979178	5.6785e-60	0.741
Grande Naine	GSMUA_Achr3T22010_001	-1.31882	-21	0.000143258	0.0124251	probable auxin efflux carrier component 6	0	0.705
Grande Naine	GSMUA_Achr3T22060_001	1.59734	40	4.66026e-05	0.00537946	cytochrome p450 71a1-like	5.08036e-177	0.7545
Grande Naine	GSMUA_Achr3T22500_001	-1.6916	-49	0.000146579	0.0126158	soluble inorganic pyrophosphatase	1.08616e-154	0.9485
Grande Naine	GSMUA_Achr3T22600_001	-1.03534	-11	0.000172598	0.0141575	casparian strip membrane protein 1-like	1.80914e-110	0.775
Grande Naine	GSMUA_Achr3T22670_001	-1.4191	-26	0.000705642	0.0370859	acidic endochitinase-like	1.63949e-149	0.6615
Grande Naine	GSMUA_Achr3T23620_001	0.800693	6	0.000881823	0.0439539	zinc transporter 1-like	0	0.763
Grande Naine	GSMUA_Achr3T24200_001	2.04995	112	0.000130334	0.0115747	PREDICTED: uncharacterized protein LOC103979550	2.33321e-161	0.735
Grande Naine	GSMUA_Achr3T25740_001	-1.00255	-10	6.90684e-05	0.00725995	serine carboxypeptidase-like 18	0	0.7625
Grande Naine	GSMUA_Achr3T25920_001	0.902813	8	0.000412875	0.0255484	cytokinin riboside 5 -monophosphate phosphoribohydrolase log8-like	1.97922e-156	0.9025
Grande Naine	GSMUA_Achr3T26220_001	-1.98968	-98	7.57099e-05	0.00772776	probable xyloglucan endotransglucosylase hydrolase protein 7	0	0.908
Grande Naine	GSMUA_Achr3T26440_001	-3.90379	-8013	2.77956e-05	0.00372297	protein trichome birefringence-like 4	0	0.7865
Grande Naine	GSMUA_Achr3T26450_001	-2.593	-392	1.80322e-10	2.38505e-07	leucine-rich repeat extensin-like protein 4	3.35511e-169	0.718
Grande Naine	GSMUA_Achr3T26650_001	0.972487	9	4.53065e-05	0.00526816	ubiquitin-conjugating enzyme e2 28-like	4.43399e-105	0.97
Grande Naine	GSMUA_Achr3T27050_001	1.50642	32	0.000197467	0.0153637	glutamate receptor	0	0.842
Grande Naine	GSMUA_Achr3T27560_001	-1.81961	-66	4.59432e-09	2.85965e-06	protein lsd1	3.37533e-75	0.9415
Grande Naine	GSMUA_Achr3T29530_001	-1.34476	-22	3.23522e-06	0.000718175	beta-glucosidase 1-like	0	0.9035
Grande Naine	GSMUA_Achr3T31000_001	-1.9341	-86	0.000295623	0.0206701	burp domain-containing protein 12-like	2.08691e-170	0.5955
Grande Naine	GSMUA_Achr3T31260_001	-2.53991	-347	0.000684997	0.0364841	ribosomal protein s19	4.17892e-57	0.9705
Grande Naine	GSMUA_Achr3T31780_001	-1.03794	-11	0.000393857	0.0250666	tpa: plant-specific domain tigr01615 family protein	8.5293e-169	0.7315
Grande Naine	GSMUA_Achr3T31850_001	1.23872	17	8.28926e-05	0.00830076	NA	-	-
Grande Naine	GSMUA_Achr3T32090_001	-1.01077	-10	0.000202463	0.015536	ctp synthase isoform x1	0	0.894
Grande Naine	GSMUA_Achr4T01420_001	0.958872	9	0.000661275	0.0356998	glrx_ricco ame: full=glutaredoxin	4.22901e-64	0.875
Grande Naine	GSMUA_Achr4T01580_001	-1.30605	-20	5.6663e-05	0.00626728	fasciclin-like arabinogalactan protein 7	1.20081e-126	0.7695
Grande Naine	GSMUA_Achr4T01830_001	1.38841	24	3.31357e-07	0.000114333	heavy metal-associated isoprenylated plant protein 26-like	1.46204e-106	0.87
Grande Naine	GSMUA_Achr4T01840_001	1.54807	35	0.000358387	0.0235541	NA	-	-
Grande Naine	GSMUA_Achr4T04790_001	-0.995729	-10	0.000394079	0.0250666	leucine-rich repeat receptor-like protein kinase tdr	0	0.6285
Grande Naine	GSMUA_Achr4T06220_001	-0.972322	-9	0.000162674	0.0135536	protein trichome birefringence-like 19	0	0.7115
Grande Naine	GSMUA_Achr4T06660_001	-1.38297	-24	0.0010198	0.0484621	ethylene-responsive transcription factor 9-like	2.97807e-47	0.5855
Grande Naine	GSMUA_Achr4T06910_001	-1.46247	-29	0.000442143	0.0264819	photosystem ii 5 kda chloroplastic-like	6.7377e-46	0.646
Grande Naine	GSMUA_Achr4T07040_001	1.60019	40	0.000231738	0.0172683	polyol transporter 1	0	0.617
Grande Naine	GSMUA_Achr4T07170_001	-1.47855	-30	0.00015769	0.0132777	homeobox-leucine zipper protein hox12-like	4.56287e-92	0.7665
Grande Naine	GSMUA_Achr4T08850_001	2.30862	204	7.38341e-05	0.00760971	protein chloroplastic-like	0	0.6955
Grande Naine	GSMUA_Achr4T08950_001	-1.56851	-37	3.57271e-08	1.76905e-05	ribonuclease 3-like	1.33796e-176	0.6635
Grande Naine	GSMUA_Achr4T09090_001	-1.3678	-23	0.000178269	0.0144361	bidirectional sugar transporter sweet4-like	2.68943e-170	0.8055
Grande Naine	GSMUA_Achr4T10320_001	1.54751	35	1.4335e-06	0.000376076	bisphosphoglicerate-independent phosphoglicerate mutase	0	0.925
Grande Naine	GSMUA_Achr4T10650_001	-2.25336	-179	5.54075e-05	0.00617142	calcium-transporting atpase plasma membrane-type-like	0	0.602
Grande Naine	GSMUA_Achr4T10972_001	-2.82147	-663	0.000554787	0.0312255	chloroplast envelope membrane protein	4.34492e-95	0.87
Grande Naine	GSMUA_Achr4T13590_001	0.820072	7	0.000956156	0.046624	bel1-like homeodomain protein 7	0	0.654
Grande Naine	GSMUA_Achr4T13610_001	1.31679	21	6.44679e-05	0.00696078	serine protease inhibitor	7.65836e-40	0.747
Grande Naine	GSMUA_Achr4T13870_001	-2.36592	-232	0.000418734	0.0257463	photosystem ii 5 kda chloroplastic-like	8.38787e-45	0.6084
Grande Naine	GSMUA_Achr4T14630_001	1.25769	18	5.21326e-05	0.00586843	calcium uniporter protein mitochondrial-like	0	0.654
Grande Naine	GSMUA_Achr4T14900_001	-1.07084	-12	0.000193013	0.0151973	carbonic chloroplastic-like isoform x2	0	0.8805
Grande Naine	GSMUA_Achr4T17530_001	1.8326	68	1.19674e-05	0.00208732	probable mitochondrial chaperone bcs1-b	0	0.7255
Grande Naine	GSMUA_Achr4T18000_001	0.938571	9	0.000640493	0.0348906	zinc transporter 8-like	0	0.8105
Grande Naine	GSMUA_Achr4T18100_001	-2.51277	-326	0.000355773	0.0234308	peroxidase 60-like	1.39573e-39	0.8045
Grande Naine	GSMUA_Achr4T20060_001	1.80833	64	0.000237693	0.0175473	abc transporter b family member 15-like	0	0.616
Grande Naine	GSMUA_Achr4T22390_001	-1.0162	-10	2.33125e-05	0.00332521	cytokinin dehydrogenase 5-like	0	0.7965
Grande Naine	GSMUA_Achr4T23040_001	1.28307	19	3.47676e-06	0.000755933	fe(2+) transport protein 1-like	1.15766e-161	0.7355
Grande Naine	GSMUA_Achr4T23130_001	1.38628	24	0.000583744	0.0324794	protein da1-related 1-like	0	0.817
Grande Naine	GSMUA_Achr4T23550_001	-1.51504	-33	0.000326592	0.0221999	PREDICTED: uncharacterized protein LOC103982899	1.66823e-137	0.7555
Grande Naine	GSMUA_Achr4T24310_001	2.70636	509	2.29241e-12	5.59771e-09	protein faf- chloroplastic	5.47466e-180	0.598
Grande Naine	GSMUA_Achr4T25790_001	1.23603	17	1.02336e-06	0.000288808	prolyl endopeptidase-like	0	0.839
Grande Naine	GSMUA_Achr4T25940_001	1.11924	13	1.72071e-05	0.00272345	transcription factor bhlh111	0	0.5945
Grande Naine	GSMUA_Achr4T26300_001	2.54382	350	2.63332e-15	1.3932e-11	transporter arsb	0	0.8055
Grande Naine	GSMUA_Achr4T26450_001	1.40334	25	8.11811e-05	0.00818099	probable cinnamyl alcohol dehydrogenase 1	0	0.851
Grande Naine	GSMUA_Achr4T26920_001	-1.07273	-12	0.000325335	0.0221619	zinc finger protein zat4-like	5.17848e-101	0.5275
Grande Naine	GSMUA_Achr4T26930_001	-1.34468	-22	1.51009e-05	0.00249668	probable lrr receptor-like serine threonine-protein kinase at2g24230	1.24341e-163	0.6095
Grande Naine	GSMUA_Achr4T26940_001	-2.52988	-339	5.94944e-06	0.0011658	squamosa promoter-binding-like protein 7	1.23749e-100	0.603
Grande Naine	GSMUA_Achr4T27840_001	-2.96119	-915	6.3174e-06	0.00121495	peroxidase 7	0	0.78
Grande Naine	GSMUA_Achr4T28590_001	-1.61087	-41	0.000784601	0.0400424	protein yls3-like	4.91159e-99	0.75
Grande Naine	GSMUA_Achr4T28840_001	1.58277	38	2.90589e-05	0.00386571	beta-glucosidase 18-like	0	0.8235
Grande Naine	GSMUA_Achr4T29870_001	-0.879899	-8	0.000896789	0.0444808	serine carboxypeptidase-like 34	0	0.8595
Grande Naine	GSMUA_Achr4T29940_001	-2.19604	-157	2.03408e-05	0.00306018	sulfotransferase 17	0	0.6805
Grande Naine	GSMUA_Achr4T30340_001	-1.1225	-13	0.000992722	0.0477099	gata transcription factor 4-like	4.84818e-65	0.773
Grande Naine	GSMUA_Achr4T30590_001	1.29468	20	0.00028605	0.0202687	probable membrane-associated kinase regulator 4	1.9265e-36	0.7125
Grande Naine	GSMUA_Achr4T30620_001	-0.881593	-8	0.000202835	0.015536	phototropin-1a isoform x2	0	0.8355
Grande Naine	GSMUA_Achr4T30800_001	-1.80459	-64	4.3601e-05	0.00512587	NA	-	-
Grande Naine	GSMUA_Achr4T31420_001	0.903441	8	0.000883398	0.0439539	nuclear transcription factor y subunit a-10-like isoform x1	0	0.683
Grande Naine	GSMUA_Achr4T31520_001	-0.996284	-10	0.000103346	0.00988137	transcription factor pcf6-like	0	0.6675
Grande Naine	GSMUA_Achr4T32160_001	-0.827808	-7	0.000401908	0.0251649	leucine-rich repeat receptor-like serine threonine-protein kinase bam1	0	0.623
Grande Naine	GSMUA_Achr4T32700_001	-2.8969	-789	2.61671e-05	0.00358038	probable receptor-like protein kinase at5g61350	0	0.6305
Grande Naine	GSMUA_Achr4T33040_001	-1.02398	-11	6.33971e-05	0.00689204	chlorophyll a-b binding protein chloroplastic	0	0.953
Grande Naine	GSMUA_Achr4T33550_001	-1.25258	-18	1.48729e-06	0.000381058	pectinesterase	0	0.6995
Grande Naine	GSMUA_Achr5T01550_001	1.89592	79	0.000159989	0.0134357	probable indole-3-acetic acid-amido synthetase	0	0.76
Grande Naine	GSMUA_Achr5T02130_001	-2.02939	-107	1.5977e-05	0.00257448	aspartic proteinase nepenthesin-1	0	0.8035
Grande Naine	GSMUA_Achr5T02370_001	-1.23423	-17	2.57077e-05	0.00355073	patatin-like protein 3	0	0.6665
Grande Naine	GSMUA_Achr5T03310_001	-1.50841	-32	0.000621833	0.0341513	glucose-methanol-choline oxidoreductase family protein isoform 1	0	0.775
Grande Naine	GSMUA_Achr5T03360_001	1.08653	12	0.000333017	0.0224921	nac domain-containing protein 72-like isoform x1	0	0.664
Grande Naine	GSMUA_Achr5T04990_001	1.09791	13	7.28195e-05	0.00752959	PREDICTED: uncharacterized protein LOC103983971	2.902e-152	0.831
Grande Naine	GSMUA_Achr5T05820_001	1.94854	89	0.00051556	0.0297023	nitrate reductase	0	0.8875
Grande Naine	GSMUA_Achr5T06040_001	2.21102	163	0.000504234	0.0293115	serine carboxypeptidase ii-3-like	0	0.6995
Grande Naine	GSMUA_Achr5T06460_001	0.947991	9	0.000830437	0.04191	monothiol glutaredoxin-s2-like	4.15787e-36	0.791
Grande Naine	GSMUA_Achr5T06900_001	-2.5331	-341	0.00010012	0.00966023	rho guanine nucleotide exchange factor 8-like	0	0.8225
Grande Naine	GSMUA_Achr5T07370_001	-1.15048	-14	6.3534e-06	0.00121495	potassium transporter 1	0	0.7915
Grande Naine	GSMUA_Achr5T07480_001	-1.21233	-16	0.000269437	0.019528	expansin 1	1.16672e-150	0.9425
Grande Naine	GSMUA_Achr5T07550_001	1.61305	41	5.76014e-07	0.000188505	protein lurp-one-related 8-like	3.62153e-143	0.797
Grande Naine	GSMUA_Achr5T08640_001	1.80278	64	0.000403507	0.0251649	polyamine oxidase	0	0.8105
Grande Naine	GSMUA_Achr5T08790_001	-0.940135	-9	0.000114413	0.0105887	lysosomal beta glucosidase-like	0	0.8985
Grande Naine	GSMUA_Achr5T09140_001	-4.24552	-17600	4.40804e-10	4.82514e-07	NA	-	-
Grande Naine	GSMUA_Achr5T09770_001	0.906909	8	0.000688313	0.0365994	potassium channel kat3	0	0.7975
Grande Naine	GSMUA_Achr5T10900_001	-1.43278	-27	8.65448e-05	0.0085694	bowman-birk type proteinase inhibitor-like isoform x2	3.54763e-84	0.9075
Grande Naine	GSMUA_Achr5T10910_001	-1.90926	-81	7.38671e-10	6.89658e-07	bowman-birk type proteinase inhibitor-like isoform x3	2.37155e-67	0.9163
Grande Naine	GSMUA_Achr5T10920_001	-2.37858	-239	2.60122e-10	3.17589e-07	bowman-birk type proteinase inhibitor 2-like	1.07986e-84	0.8938
Grande Naine	GSMUA_Achr5T10930_001	-3.56366	-3662	1.65177e-14	7.49053e-11	bowman-birk type proteinase inhibitor-like	2.12402e-85	0.9075
Grande Naine	GSMUA_Achr5T10940_001	-2.19765	-158	4.56915e-11	7.63385e-08	bowman-birk type proteinase inhibitor-like	4.54273e-79	0.9038
Grande Naine	GSMUA_Achr5T10950_001	-2.52844	-338	5.51802e-13	1.4597e-09	bowman-birk type proteinase inhibitor-like	6.34079e-61	0.9063
Grande Naine	GSMUA_Achr5T11480_001	-0.887074	-8	0.000580614	0.0323919	probable aquaporin pip2-6	4.18918e-129	0.942
Grande Naine	GSMUA_Achr5T12400_001	-1.17597	-15	0.000109271	0.0102736	probable aquaporin pip1-2	2.07878e-132	0.9805
Grande Naine	GSMUA_Achr5T13660_001	-0.937976	-9	0.00011801	0.0108269	protein iq-domain 1-like	1.29465e-155	0.642
Grande Naine	GSMUA_Achr5T13760_001	-1.44545	-28	0.000445573	0.026587	fk506-binding protein 4-like	7.50247e-60	0.768
Grande Naine	GSMUA_Achr5T15800_001	1.26193	18	9.08372e-07	0.000266293	peroxidase 5-like	0	0.7545
Grande Naine	GSMUA_Achr5T15920_001	-1.09386	-12	1.35301e-05	0.00229678	glucomannan 4-beta-mannosyltransferase 9-like	0	0.9215
Grande Naine	GSMUA_Achr5T16120_001	0.90733	8	0.000419429	0.0257463	tpd1 protein homolog 1a	1.46604e-72	0.7875
Grande Naine	GSMUA_Achr5T16260_001	1.36321	23	0.000993455	0.0477099	b3 domain-containing protein os02g0598200-like isoform x2	1.03587e-148	0.5775
Grande Naine	GSMUA_Achr5T16460_001	3.74562	5567	6.11091e-05	0.00668363	probable wrky transcription factor 40	2.35002e-171	0.6185
Grande Naine	GSMUA_Achr5T16900_001	3.48381	3047	1.17392e-09	9.55507e-07	cytochrome c	2.26504e-54	0.8575
Grande Naine	GSMUA_Achr5T16920_001	2.09939	126	0.00045008	0.0268055	protein nrt1 ptr family -like	0	0.8245
Grande Naine	GSMUA_Achr5T17380_001	1.49462	31	3.10108e-07	0.000108176	wat1-related protein at5g64700-like	3.9115e-149	0.737
Grande Naine	GSMUA_Achr5T18800_001	-1.37408	-24	3.92425e-06	0.000824975	methylsterol monooxygenase 1-1-like	0	0.8285
Grande Naine	GSMUA_Achr5T19730_001	-2.53192	-340	0.000543596	0.0308141	armadillo repeat-containing kinesin-like protein 1	6.82367e-66	0.792
Grande Naine	GSMUA_Achr5T19890_001	-1.18829	-15	4.07989e-05	0.00488724	monocopper oxidase-like protein sku5	0	0.897
Grande Naine	GSMUA_Achr5T20040_001	1.48249	30	0.00102479	0.0486261	cen-like protein 1	1.20718e-112	0.889
Grande Naine	GSMUA_Achr5T20200_001	-3.08157	-1207	1.27591e-06	0.00033752	transcription factor rf2a-like	2.05749e-179	0.707
Grande Naine	GSMUA_Achr5T21100_001	2.38978	245	1.18076e-10	1.77845e-07	nicotianamine synthase 3-like	0	0.794
Grande Naine	GSMUA_Achr5T21420_001	-1.2733	-19	0.000332496	0.0224921	beta-glucosidase 22-like	0	0.82
Grande Naine	GSMUA_Achr5T21480_001	4.80058	63180	2.47767e-13	7.86513e-10	NA	-	-
Grande Naine	GSMUA_Achr5T22100_001	0.891108	8	0.000353596	0.0233358	auxin-repressed kda	9.72576e-49	0.657
Grande Naine	GSMUA_Achr5T22720_001	1.63406	43	1.84737e-08	9.93947e-06	plasma membrane atpase-like	0	0.933
Grande Naine	GSMUA_Achr5T23700_001	-1.96282	-92	0.000954539	0.046624	transcription factor bee 3-like	1.62714e-94	0.758
Grande Naine	GSMUA_Achr5T23890_001	-1.54487	-35	0.00016473	0.0136533	pentatricopeptide repeat-containing protein at5g66520-like	0	0.6075
Grande Naine	GSMUA_Achr5T25210_001	2.69281	493	4.28869e-07	0.000141813	auxin efflux carrier component 8	0	0.7405
Grande Naine	GSMUA_Achr5T25410_001	0.779281	6	0.00102634	0.0486271	glyceraldehyde-3-phosphate dehydrogenase cytosolic-like	0	0.9665
Grande Naine	GSMUA_Achr5T25470_001	1.12639	13	0.000108489	0.0102736	rna-binding protein	6.63509e-175	0.8315
Grande Naine	GSMUA_Achr5T26660_001	3.98749	9716	0.000632468	0.0345561	PREDICTED: uncharacterized protein LOC103979022 isoform X1	4.68941e-40	0.61
Grande Naine	GSMUA_Achr5T26730_001	1.61718	41	0.00057322	0.032149	germin-like protein 2-1	1.64954e-139	0.891
Grande Naine	GSMUA_Achr5T26760_001	2.14111	138	0.000364627	0.0238654	germin-like protein 2-1	2.91226e-139	0.888
Grande Naine	GSMUA_Achr5T27400_001	1.00443	10	0.000408684	0.0253384	2og-fe oxygenase family protein	0	0.848
Grande Naine	GSMUA_Achr5T28200_001	-1.84653	-70	4.98593e-05	0.00565262	asparagine synthetase	0	0.9155
Grande Naine	GSMUA_Achr5T29560_001	2.07467	119	6.22407e-10	6.37345e-07	respiratory supercomplex factor 2 homolog -like	4.04974e-34	0.8225
Grande Naine	GSMUA_Achr5T29630_001	-0.888666	-8	0.000464302	0.0274466	transcription repressor ofp1-like	7.02599e-133	0.5935
Grande Naine	GSMUA_Achr5T29640_001	1.59404	39	3.86621e-09	2.45458e-06	probable serine threonine-protein kinase wnk4	0	0.726
Grande Naine	GSMUA_Achr5T29740_001	1.2729	19	0.000393014	0.0250666	curcumin synthase 2-like	0	0.816
Grande Naine	GSMUA_Achr6T00240_001	-1.69747	-50	0.000552514	0.0311528	ethylene-responsive transcription factor 12-like	1.04685e-77	0.686
Grande Naine	GSMUA_Achr6T00690_001	0.880997	8	0.000911561	0.0450726	cytochrome p450 734a6-like	0	0.8295
Grande Naine	GSMUA_Achr6T01540_001	4.31192	20508	5.00906e-06	0.00103252	acyl-protein thioesterase 2-like	5.77894e-168	0.879
Grande Naine	GSMUA_Achr6T01610_001	3.02017	1048	5.81617e-11	9.23143e-08	acyl-protein thioesterase 2-like	1.4131e-167	0.892
Grande Naine	GSMUA_Achr6T01730_001	-0.943454	-9	0.000314227	0.0217316	3 -n-debenzoyl-2 -deoxytaxol n-benzoyltransferase-like	0	0.7395
Grande Naine	GSMUA_Achr6T02260_001	-1.53272	-34	5.60353e-08	2.43669e-05	peamaclein-like	1.06079e-46	0.8405
Grande Naine	GSMUA_Achr6T02330_001	-1.65928	-46	0.000772437	0.0397081	probable wrky transcription factor 9	7.8587e-161	0.6735
Grande Naine	GSMUA_Achr6T02710_001	-1.14691	-14	8.17327e-05	0.00821051	gibberellin-regulated protein 6-like	1.02163e-61	0.815
Grande Naine	GSMUA_Achr6T02840_001	1.33945	22	1.05316e-05	0.00185731	PREDICTED: uncharacterized protein LOC103986811	8.53837e-83	0.7235
Grande Naine	GSMUA_Achr6T02930_001	1.02276	11	0.000110038	0.0102736	f-box protein at5g67140	1.30708e-171	0.891
Grande Naine	GSMUA_Achr6T02980_001	-1.07716	-12	0.000127763	0.0114775	NA	-	-
Grande Naine	GSMUA_Achr6T02990_001	-0.963885	-9	0.000284148	0.0202242	NA	-	-
Grande Naine	GSMUA_Achr6T03340_001	-2.21901	-166	6.12694e-05	0.00668363	sphinganine c -monooxygenase 1-like	3.95483e-153	0.8445
Grande Naine	GSMUA_Achr6T04470_001	3.31494	2065	6.06421e-09	3.56485e-06	probable prolyl 4-hydroxylase 6	1.86831e-172	0.8115
Grande Naine	GSMUA_Achr6T04580_001	3.45702	2864	0.000402503	0.0251649	early nodulin-93-like	6.83803e-53	0.933
Grande Naine	GSMUA_Achr6T05830_001	-1.13915	-14	2.6561e-05	0.00361867	aquaporin tip2-1	2.14221e-155	0.9125
Grande Naine	GSMUA_Achr6T06290_001	-1.57039	-37	1.48851e-06	0.000381058	membrane family protein	1.17295e-52	0.756
Grande Naine	GSMUA_Achr6T07200_001	-1.39336	-25	0.000790163	0.0402041	exocyst complex component exo70b1-like	0	0.695
Grande Naine	GSMUA_Achr6T07210_001	-0.974121	-9	0.000451293	0.0268274	protein ralf-like 34	1.9881e-57	0.7235
Grande Naine	GSMUA_Achr6T07370_001	2.75127	564	5.10842e-09	3.11849e-06	protein nrt1 ptr family -like	0	0.8315
Grande Naine	GSMUA_Achr6T07430_001	-1.46062	-29	1.72446e-05	0.00272345	endoglucanase 3-like	0	0.7535
Grande Naine	GSMUA_Achr6T07970_001	1.87876	76	0.000510746	0.0295321	probable serine threonine-protein kinase at1g54610	0	0.872
Grande Naine	GSMUA_Achr6T08540_001	-3.02408	-1057	3.57022e-06	0.000765764	probable protein s-acyltransferase 4	0	0.7485
Grande Naine	GSMUA_Achr6T08730_001	-2.03252	-108	0.000203596	0.015536	peptide-n4-(n-acetyl-beta-glucosaminyl)asparagine amidase a-like	0	0.7155
Grande Naine	GSMUA_Achr6T09410_001	2.05326	113	2.18995e-06	0.00052269	protein mother of ft and tf 1-like	6.16241e-112	0.8875
Grande Naine	GSMUA_Achr6T09930_001	1.64513	44	2.99994e-06	0.000680214	protein faf- chloroplastic	8.83263e-112	0.571
Grande Naine	GSMUA_Achr6T10290_001	-0.933671	-9	0.000528895	0.0301423	transcription factor bhlh94-like	1.72884e-150	0.669
Grande Naine	GSMUA_Achr6T10760_001	1.32098	21	0.000463241	0.0274349	uncharacterized endoplasmic reticulum membrane	4.7648e-131	0.804
Grande Naine	GSMUA_Achr6T10960_001	1.21751	17	0.00011155	0.0103843	oligopeptide transporter 3-like	0	0.938
Grande Naine	GSMUA_Achr6T11440_001	-3.24799	-1770	1.5443e-06	0.000392179	peroxidase a2-like	0	0.711
Grande Naine	GSMUA_Achr6T12130_001	1.41364	26	0.000109444	0.0102736	high-affinity nitrate transporter -like	9.87252e-116	0.8055
Grande Naine	GSMUA_Achr6T12470_001	0.935034	9	0.000120801	0.011051	nicotinamidase 1 isoform 2	1.13751e-170	0.8385
Grande Naine	GSMUA_Achr6T13450_001	1.55064	36	1.96034e-05	0.00297747	dna helicase ino80	3.89949e-128	0.7595
Grande Naine	GSMUA_Achr6T13720_001	-1.03522	-11	0.000198239	0.0153861	aspartic proteinase nepenthesin-2-like	0	0.7215
Grande Naine	GSMUA_Achr6T13750_001	-1.21452	-16	0.00011533	0.0106117	fasciclin-like arabinogalactan protein 9	1.71164e-80	0.6045
Grande Naine	GSMUA_Achr6T14280_001	-0.976168	-9	0.000423599	0.0258591	probable polygalacturonase	0	0.896
Grande Naine	GSMUA_Achr6T14440_001	-0.867853	-7	0.000742146	0.0385576	protein iq-domain 1	1.0892e-117	0.7295
Grande Naine	GSMUA_Achr6T14500_001	-1.68706	-49	7.47007e-12	1.48206e-08	epidermis-specific secreted glycoprotein ep1-like	0	0.721
Grande Naine	GSMUA_Achr6T17460_001	-2.05913	-115	1.17781e-05	0.00206566	probable serine threonine-protein kinase at1g54610	0	0.742
Grande Naine	GSMUA_Achr6T18760_001	-1.91802	-83	3.69991e-09	2.39694e-06	mate efflux family protein 5	0	0.806
Grande Naine	GSMUA_Achr6T19710_001	1.10298	13	0.000647808	0.0351372	disease resistance protein rga3	0	0.576
Grande Naine	GSMUA_Achr6T20080_001	1.9757	95	6.81294e-08	2.84566e-05	protein phloem protein 2-like a1-like	7.39274e-128	0.604
Grande Naine	GSMUA_Achr6T20100_001	0.991021	10	2.99681e-05	0.00394733	cysteine-rich and transmembrane domain-containing protein b-like isoform x2	2.45978e-20	0.8416
Grande Naine	GSMUA_Achr6T21030_001	-1.01318	-10	0.000936018	0.0459242	photosystem i reaction center subunit chloroplastic	5.37226e-111	0.86
Grande Naine	GSMUA_Achr6T21070_001	2.22963	170	3.03973e-05	0.00395464	PREDICTED: uncharacterized protein LOC103988661	6.02664e-165	0.628
Grande Naine	GSMUA_Achr6T21460_001	-1.5219	-33	0.00101883	0.0484621	probable zinc metalloprotease chloroplastic isoform x1	0	0.887
Grande Naine	GSMUA_Achr6T21950_001	-3.07096	-1177	3.63947e-09	2.39694e-06	gibberellin 2-beta-dioxygenase 8-like	0	0.7735
Grande Naine	GSMUA_Achr6T22050_001	1.35167	22	3.71038e-05	0.00458296	probable receptor-like protein kinase at5g56460	0	0.849
Grande Naine	GSMUA_Achr6T24240_001	-0.894774	-8	0.000602739	0.0333333	potassium channel akt2-like isoform x1	0	0.8175
Grande Naine	GSMUA_Achr6T25090_001	-1.16444	-15	0.000291116	0.0205591	probable linoleate 9s-lipoxygenase 5	0	0.801
Grande Naine	GSMUA_Achr6T25100_001	-0.95041	-9	0.00074791	0.0386236	probable linoleate 9s-lipoxygenase 5	0	0.851
Grande Naine	GSMUA_Achr6T25110_001	-1.42822	-27	3.05999e-06	0.00068406	probable linoleate 9s-lipoxygenase 5	0	0.7405
Grande Naine	GSMUA_Achr6T25120_001	4.43361	27140	8.51476e-05	0.00849977	probable wrky transcription factor 70	5.53889e-156	0.484
Grande Naine	GSMUA_Achr6T25270_001	-0.988203	-10	6.83349e-05	0.00723004	NA	-	-
Grande Naine	GSMUA_Achr6T25730_001	-1.04688	-11	1.31816e-05	0.00226182	abscisic stress ripening	1.70932e-28	0.9205
Grande Naine	GSMUA_Achr6T26640_001	1.25654	18	1.1709e-06	0.000320424	two-component response regulator-like aprr9 isoform x1	0	0.784
Grande Naine	GSMUA_Achr6T27350_001	6.32424	2109780	0.000482858	0.0282802	carbonic chloroplastic-like isoform x2	7.24681e-168	0.898
Grande Naine	GSMUA_Achr6T27380_001	9.3037	2012342204	5.3626e-32	1.7023e-27	germination family protein	2.70424e-59	0.8725
Grande Naine	GSMUA_Achr6T27760_001	-1.16746	-15	0.000309956	0.0215773	probable receptor protein kinase tmk1	0	0.6455
Grande Naine	GSMUA_Achr6T27930_001	-0.880695	-8	0.000434175	0.0263224	probably inactive leucine-rich repeat receptor-like protein kinase at3g28040	0	0.599
Grande Naine	GSMUA_Achr6T28310_001	1.73769	55	1.61994e-06	0.000408123	hop-interacting protein thi031	8.79852e-92	0.748
Grande Naine	GSMUA_Achr6T29890_001	2.28455	193	0.000164044	0.0136319	tata-box-binding isoform x1	9.48276e-144	0.915
Grande Naine	GSMUA_Achr6T30700_001	0.874135	7	0.000375038	0.0242741	nedd8 ultimate buster 1	0	0.755
Grande Naine	GSMUA_Achr6T30960_001	2.78749	613	8.1225e-06	0.00150784	cation transporter hkt1-like	0	0.694
Grande Naine	GSMUA_Achr6T31250_001	-1.52545	-34	0.000285929	0.0202687	photosystem i reaction center subunit chloroplastic	8.94537e-71	0.887
Grande Naine	GSMUA_Achr6T31520_001	2.59351	392	8.61747e-05	0.0085694	myb-related protein zm1-like	2.30509e-163	0.8825
Grande Naine	GSMUA_Achr6T31880_001	1.28697	19	3.44375e-06	0.000753921	s-type anion channel slah2-like isoform x1	0	0.8045
Grande Naine	GSMUA_Achr6T32610_001	0.834641	7	0.000319773	0.0219716	alanine--glyoxylate aminotransferase 2 homolog mitochondrial-like	0	0.896
Grande Naine	GSMUA_Achr6T32890_001	-4.30881	-20361	0.000646387	0.0351351	NA	-	-
Grande Naine	GSMUA_Achr6T32940_001	1.18768	15	0.000964955	0.0468372	fasciclin-like arabinogalactan protein 11	2.00037e-163	0.8375
Grande Naine	GSMUA_Achr6T33070_001	2.28402	192	0.00046797	0.027612	lob domain-containing protein 1-like	2.59368e-85	0.774
Grande Naine	GSMUA_Achr6T35090_001	1.55229	36	8.19076e-10	7.22495e-07	protein phloem protein 2-like a1-like	3.72539e-158	0.691
Grande Naine	GSMUA_Achr6T35600_001	-1.39566	-25	0.000776868	0.0397757	b3 domain-containing protein os11g0156000-like	2.15606e-170	0.655
Grande Naine	GSMUA_Achr6T35730_001	-1.98444	-96	0.000416813	0.0256919	transcription factor bhlh13-like	0	0.639
Grande Naine	GSMUA_Achr6T36060_001	1.5705	37	3.72209e-06	0.00079298	senescence-associated gene	4.86456e-26	0.8572
Grande Naine	GSMUA_Achr7T00470_001	-3.73533	-5437	0.000101277	0.00974222	alpha- -glucan-protein synthase	0	0.9355
Grande Naine	GSMUA_Achr7T00790_001	-1.09718	-13	9.59229e-06	0.00172582	leucine-rich repeat receptor-like serine threonine-protein kinase bam1	0	0.6505
Grande Naine	GSMUA_Achr7T02200_001	1.41945	26	0.000199361	0.0154354	probable tyrosine-protein phosphatase at1g05000	1.17405e-140	0.8705
Grande Naine	GSMUA_Achr7T02270_001	0.953686	9	0.000130901	0.0115747	cytokinin dehydrogenase 7	2.72133e-156	0.638
Grande Naine	GSMUA_Achr7T03060_001	3.46815	2939	8.99348e-10	7.51287e-07	stearoyl acp desaturase 1	0	0.7225
Grande Naine	GSMUA_Achr7T03510_001	1.45406	28	0.000228516	0.0170682	myb family transcription factor	1.05026e-147	0.712
Grande Naine	GSMUA_Achr7T03840_001	1.32549	21	7.70791e-05	0.00781724	basic-leucine zipper transcription factor family protein isoform 1	5.82848e-169	0.731
Grande Naine	GSMUA_Achr7T03880_001	-2.57798	-378	7.75412e-09	4.39548e-06	aspartic proteinase-like protein 1	0	0.6975
Grande Naine	GSMUA_Achr7T04470_001	-1.24474	-18	3.49299e-05	0.00438267	protein upstream of flc isoform x3	0	0.611
Grande Naine	GSMUA_Achr7T04670_001	-3.62766	-4243	8.19362e-10	7.22495e-07	peroxidase 60-like	0	0.665
Grande Naine	GSMUA_Achr7T04890_001	4.89401	78345	7.1821e-10	6.89658e-07	shikimate o-hydroxycinnamoyltransferase-like	0	0.6895
Grande Naine	GSMUA_Achr7T06590_001	1.07861	12	0.00052174	0.0298416	cytochrome p450 89a2-like	0	0.606
Grande Naine	GSMUA_Achr7T07560_001	-1.28418	-19	8.88705e-05	0.00874633	PREDICTED: uncharacterized protein LOC103989421	0	0.8845
Grande Naine	GSMUA_Achr7T07650_001	-1.01968	-10	0.000577434	0.0322713	light-inducible protein cprf2-like isoform x2	1.33247e-128	0.705
Grande Naine	GSMUA_Achr7T07860_001	1.53308	34	8.42388e-08	3.4283e-05	nuclear transcription factor y subunit a-10-like isoform x1	9.97576e-110	0.6675
Grande Naine	GSMUA_Achr7T08040_001	-1.00442	-10	5.62969e-05	0.00624856	oxygen-evolving enhancer protein chloroplastic-like	4.09845e-172	0.873
Grande Naine	GSMUA_Achr7T08300_001	-1.79434	-62	0.000959567	0.0467185	protein nrt1 ptr family -like	0	0.862
Grande Naine	GSMUA_Achr7T08520_001	-0.948349	-9	0.000648639	0.0351372	NA	-	-
Grande Naine	GSMUA_Achr7T08960_001	-3.47494	-2985	0.000127864	0.0114775	beta-galactosidase 2	0	0.904
Grande Naine	GSMUA_Achr7T09260_001	1.83338	68	3.32578e-13	9.5976e-10	probable protein phosphatase 2c 12	0	0.7355
Grande Naine	GSMUA_Achr7T09340_001	-1.04972	-11	0.000227949	0.0170661	zinc finger ccch domain-containing protein 2-like	1.22584e-154	0.697
Grande Naine	GSMUA_Achr7T09820_001	0.893836	8	0.000512977	0.0296072	probable sulfate transporter	0	0.8575
Grande Naine	GSMUA_Achr7T10500_001	-3.06328	-1157	9.30606e-05	0.00906171	PREDICTED: uncharacterized protein LOC103969300	2.80267e-26	0.505
Grande Naine	GSMUA_Achr7T10940_001	-1.99832	-100	2.23039e-05	0.00326274	probable xyloglucan endotransglucosylase hydrolase protein 26	0	0.7105
Grande Naine	GSMUA_Achr7T11550_001	1.21203	16	6.58286e-05	0.00708361	atp-dependent 6-phosphofructokinase chloroplastic-like	0	0.898
Grande Naine	GSMUA_Achr7T12010_001	-1.56826	-37	3.62235e-08	1.76905e-05	multicopper oxidase lpr1-like	0	0.798
Grande Naine	GSMUA_Achr7T12990_001	-4.06643	-11653	2.48321e-07	8.95763e-05	polcalcin phl p 7-like	2.15204e-11	0.628
Grande Naine	GSMUA_Achr7T13010_001	-2.74582	-557	3.82326e-10	4.33448e-07	galactoside 2-alpha-l-fucosyltransferase-like	0	0.6325
Grande Naine	GSMUA_Achr7T13070_001	5.58852	387726	3.29178e-10	3.87016e-07	wat1-related protein at1g21890-like	0	0.8005
Grande Naine	GSMUA_Achr7T13100_001	1.08759	12	1.56962e-05	0.00257448	NA	-	-
Grande Naine	GSMUA_Achr7T13380_001	1.4523	28	0.00018718	0.0149021	2-aminoethanethiol dioxygenase-like isoform x1	4.21367e-131	0.8065
Grande Naine	GSMUA_Achr7T13950_001	1.28942	19	9.89269e-05	0.00960347	uncharacterized acetyltransferase at3g50280-like	0	0.6805
Grande Naine	GSMUA_Achr7T14910_001	2.17781	151	5.83374e-06	0.00115022	kda class i heat shock	2.65725e-98	0.7405
Grande Naine	GSMUA_Achr7T15900_001	1.02451	11	2.4881e-05	0.00349479	ribulose bisphosphate carboxylase small chain clone 512-like	5.95577e-128	0.819
Grande Naine	GSMUA_Achr7T16090_001	4.78001	60257	8.59259e-06	0.00158583	probable wrky transcription factor 40	1.39811e-114	0.748
Grande Naine	GSMUA_Achr7T16140_001	-0.967355	-9	0.000214178	0.0162653	hydrophobic protein osr8-like	1.2905e-23	0.7815
Grande Naine	GSMUA_Achr7T16380_001	-1.28675	-19	2.67022e-05	0.00362237	galactoside 2-alpha-l-fucosyltransferase-like	0	0.61
Grande Naine	GSMUA_Achr7T18090_001	1.43131	27	6.14889e-07	0.000197162	microtubule-associated protein futsch-like	0	0.7855
Grande Naine	GSMUA_Achr7T18650_001	1.38781	24	0.000324887	0.0221619	NA	-	-
Grande Naine	GSMUA_Achr7T18900_001	1.05229	11	0.00020008	0.0154534	heat stress transcription factor b-1-like	1.359e-103	0.7065
Grande Naine	GSMUA_Achr7T19200_001	-3.95584	-9033	3.02368e-06	0.000680736	alpha-humulene synthase-like	0	0.787
Grande Naine	GSMUA_Achr7T19420_001	-0.993603	-10	0.00044334	0.0265035	qwrf motif-containing protein 8-like	0	0.655
Grande Naine	GSMUA_Achr7T19770_001	-1.80164	-63	0.00060909	0.033626	PREDICTED: uncharacterized protein LOC103992328	1.02111e-103	0.638
Grande Naine	GSMUA_Achr7T19800_001	0.879289	8	0.000536377	0.0305139	ethylene-responsive transcription factor 1-like	0	0.6545
Grande Naine	GSMUA_Achr7T19950_001	-1.185	-15	0.000219099	0.0165196	snakin-2-like	3.77414e-66	0.68
Grande Naine	GSMUA_Achr7T20040_001	0.994879	10	7.6389e-05	0.00777209	potassium transporter 8-like isoform x1	0	0.84
Grande Naine	GSMUA_Achr7T21040_001	1.37318	24	0.000359156	0.0235559	protein hook homolog 2-like	1.45144e-146	0.807
Grande Naine	GSMUA_Achr7T22100_001	-1.13975	-14	0.000124735	0.0113455	expansin-a2-like	5.99085e-163	0.9195
Grande Naine	GSMUA_Achr7T23230_001	1.35563	23	1.22481e-05	0.00212461	mate efflux family protein 5	0	0.8
Grande Naine	GSMUA_Achr7T24670_001	4.76975	58851	5.25001e-09	3.14446e-06	cucumber peeling cupredoxin-like	6.17135e-94	0.6615
Grande Naine	GSMUA_Achr7T24760_001	-1.26923	-19	0.000194111	0.0151973	anthocyanidin -o-glucosyltransferase-like	0	0.5605
Grande Naine	GSMUA_Achr7T25990_001	-1.10919	-13	0.000408266	0.0253384	homeobox-leucine zipper protein hox12-like	1.15434e-78	0.774
Grande Naine	GSMUA_Achr7T27420_001	-3.10826	-1283	2.91048e-05	0.00386571	hth-type transcriptional regulator protein ptxe	2.88866e-82	0.782
Grande Naine	GSMUA_Achr7T27550_001	2.33012	214	4.86072e-05	0.00553042	PREDICTED: uncharacterized protein LOC103993125	0	0.643
Grande Naine	GSMUA_Achr8T00460_001	1.93657	86	3.98952e-08	1.91884e-05	voltage-dependent calcium channel type d subunit alpha-1	1.12341e-81	0.585
Grande Naine	GSMUA_Achr8T00530_001	-2.79386	-622	0.000216854	0.0164291	PREDICTED: uncharacterized protein LOC103994176	1.91785e-55	0.8645
Grande Naine	GSMUA_Achr8T01500_001	-1.93777	-87	7.25443e-08	2.99071e-05	blue copper	3.54549e-63	0.688
Grande Naine	GSMUA_Achr8T03840_001	2.45499	285	1.61295e-09	1.24882e-06	NA	-	-
Grande Naine	GSMUA_Achr8T04290_001	-0.858061	-7	0.000317208	0.0218901	cytosolic sulfotransferase 12-like	0	0.6645
Grande Naine	GSMUA_Achr8T04490_001	-1.04469	-11	0.000341753	0.0227434	protein longifolia 1-like	0	0.614
Grande Naine	GSMUA_Achr8T05120_001	-2.12884	-135	1.31006e-05	0.00226014	probable xyloglucan endotransglucosylase hydrolase protein 7	0	0.8935
Grande Naine	GSMUA_Achr8T05190_001	-1.27974	-19	0.000376375	0.0242747	mate efflux family protein 5-like	0	0.7375
Grande Naine	GSMUA_Achr8T06010_001	1.36957	23	1.98855e-07	7.4264e-05	PREDICTED: uncharacterized protein LOC103993726	0	0.716
Grande Naine	GSMUA_Achr8T06930_001	1.5008	32	2.14485e-08	1.13477e-05	zinc transporter 3-like	0	0.79
Grande Naine	GSMUA_Achr8T07780_001	-1.17094	-15	3.38185e-05	0.00427703	casparian strip membrane protein 2-like	4.17683e-98	0.809
Grande Naine	GSMUA_Achr8T08250_001	-1.28187	-19	0.000337972	0.0225781	amino acid permease 3-like	0	0.8785
Grande Naine	GSMUA_Achr8T08790_001	-0.981089	-10	0.000695603	0.0367408	udp-glucuronate 4-epimerase 6-like	0	0.8105
Grande Naine	GSMUA_Achr8T09310_001	-1.92495	-84	0.00100913	0.0483893	protein af-9 isoform x1	4.87351e-70	0.78
Grande Naine	GSMUA_Achr8T09610_001	-0.912343	-8	0.000232586	0.0172909	protein aspartic protease in guard cell 2-like	0	0.697
Grande Naine	GSMUA_Achr8T09970_001	-2.49869	-315	2.15996e-05	0.00321906	glutaredoxin-c1-like	1.63579e-67	0.907
Grande Naine	GSMUA_Achr8T10250_001	1.70121	50	2.73349e-09	2.01795e-06	NA	-	-
Grande Naine	GSMUA_Achr8T11540_001	-0.994626	-10	0.000174646	0.0142089	probable aquaporin pip1-2	1.36472e-121	0.973
Grande Naine	GSMUA_Achr8T11700_001	-0.878704	-8	0.000182421	0.0146974	cytochrome p450 84a1-like	0	0.7145
Grande Naine	GSMUA_Achr8T12880_001	-0.959274	-9	0.000620036	0.0341117	receptor-like protein kinase 2	0	0.6295
Grande Naine	GSMUA_Achr8T13800_001	-1.30026	-20	3.55976e-05	0.00444886	delta -sterol reductase	1.55302e-104	0.908
Grande Naine	GSMUA_Achr8T13930_001	-0.901343	-8	0.000435154	0.0263224	delta -sterol reductase	4.17756e-104	0.9145
Grande Naine	GSMUA_Achr8T14230_001	2.47041	295	5.46855e-10	5.78645e-07	high-affinity nitrate transporter -like	0	0.855
Grande Naine	GSMUA_Achr8T14300_001	3.19965	1584	2.54099e-12	5.76152e-09	NA	-	-
Grande Naine	GSMUA_Achr8T15010_001	0.868805	7	0.000981524	0.0473518	nucleoside diphosphate kinase 1-like	9.25084e-104	0.946
Grande Naine	GSMUA_Achr8T15090_001	-1.78408	-61	0.000574905	0.0321866	unnamed protein product	3.21627e-10	0.6467
Grande Naine	GSMUA_Achr8T15170_001	1.72272	53	1.47156e-05	0.0024586	agmatine coumaroyltransferase-2-like	0	0.6885
Grande Naine	GSMUA_Achr8T15560_001	-1.17974	-15	5.20966e-05	0.00586843	xyloglucan endotransglucosylase hydrolase protein 22-like	2.44799e-155	0.8575
Grande Naine	GSMUA_Achr8T15610_001	-0.857079	-7	0.000589376	0.0327083	probable arabinose 5-phosphate isomerase	0	0.8045
Grande Naine	GSMUA_Achr8T15710_001	-0.9377	-9	0.000874189	0.0437012	dirigent protein 11-like	2.11729e-94	0.758
Grande Naine	GSMUA_Achr8T16280_001	-2.89265	-781	9.10497e-05	0.00892062	PREDICTED: uncharacterized protein LOC103978498	3.85822e-153	0.7315
Grande Naine	GSMUA_Achr8T17400_001	1.05797	11	0.000670664	0.0359621	splicing factor 3a subunit 3	0	0.6455
Grande Naine	GSMUA_Achr8T18410_001	0.940733	9	6.76655e-05	0.00720796	metal tolerance protein 7-like	0	0.855
Grande Naine	GSMUA_Achr8T19490_001	-1.3546	-23	2.28337e-05	0.00330329	bowman-birk type trypsin inhibitor-like	3.30135e-65	0.743
Grande Naine	GSMUA_Achr8T19740_001	-3.23777	-1729	6.97539e-07	0.000215668	probable xyloglucan endotransglucosylase hydrolase protein 26	0	0.727
Grande Naine	GSMUA_Achr8T20010_001	-1.01589	-10	0.000268597	0.019528	cytochrome p450 710a1-like	0	0.828
Grande Naine	GSMUA_Achr8T20020_001	3.0296	1071	2.96802e-06	0.000677818	transcription factor bhlh36	1.00762e-101	0.6515
Grande Naine	GSMUA_Achr8T20220_001	-1.03174	-11	0.000257817	0.018901	cytochrome p450 71a1-like	0	0.7735
Grande Naine	GSMUA_Achr8T20470_001	3.54243	3487	3.80753e-07	0.000128581	leucine-rich repeat extensin-like protein 6	0	0.6875
Grande Naine	GSMUA_Achr8T20690_001	3.58622	3857	3.08752e-09	2.178e-06	protein gos9-like	5.10777e-79	0.721
Grande Naine	GSMUA_Achr8T20850_001	1.37411	24	0.000435335	0.0263224	heat shock protein 70	1.40607e-128	0.7405
Grande Naine	GSMUA_Achr8T21210_001	-2.48285	-304	0.000654043	0.0353696	pistil-specific extensin-like protein	3.63406e-111	0.6955
Grande Naine	GSMUA_Achr8T21350_001	1.20726	16	9.38865e-07	0.000270939	superoxide dismutase	5.14115e-176	0.884
Grande Naine	GSMUA_Achr8T21810_001	-1.65176	-45	5.25954e-05	0.0058996	sugar transporter erd6-like 16	0	0.8325
Grande Naine	GSMUA_Achr8T22010_001	-0.938931	-9	0.000619999	0.0341117	basic 7s globulin-like	3.87847e-130	0.656
Grande Naine	GSMUA_Achr8T22120_001	1.11078	13	0.000744432	0.0386131	transcription factor bhlh100-like	1.02516e-169	0.67
Grande Naine	GSMUA_Achr8T22960_001	1.53996	35	2.52516e-05	0.00353121	potassium channel skor-like	0	0.8355
Grande Naine	GSMUA_Achr8T23000_001	-1.60865	-41	3.68199e-05	0.00456567	probable inactive receptor kinase at1g48480	0	0.8275
Grande Naine	GSMUA_Achr8T23010_001	-1.84925	-71	0.000338335	0.0225781	NA	-	-
Grande Naine	GSMUA_Achr8T23720_001	2.99741	994	4.54075e-08	2.15137e-05	kda class iii heat shock protein	1.10839e-105	0.731
Grande Naine	GSMUA_Achr8T24390_001	-1.68547	-48	3.5092e-07	0.000119781	NA	-	-
Grande Naine	GSMUA_Achr8T24660_001	0.85486	7	0.000438634	0.0263903	inactive cadmium zinc-transporting atpase hma3	0	0.748
Grande Naine	GSMUA_Achr8T25020_001	-0.966445	-9	4.01757e-05	0.00483598	ctp synthase isoform x1	0	0.89
Grande Naine	GSMUA_Achr8T25690_001	-2.45384	-284	1.75252e-06	0.000434625	probable glycerophosphoryl diester phosphodiesterase 2	0	0.813
Grande Naine	GSMUA_Achr8T25730_001	-1.79091	-62	0.000472448	0.0278244	gpi-anchored protein lorelei-like	4.93769e-116	0.76
Grande Naine	GSMUA_Achr8T26080_001	1.11401	13	0.000334655	0.0225115	peroxidase 25	0	0.8565
Grande Naine	GSMUA_Achr8T26240_001	2.2879	194	0.000475749	0.0279153	probable wrky transcription factor 51	1.3055e-97	0.8295
Grande Naine	GSMUA_Achr8T26350_001	-1.02263	-11	0.000693655	0.036699	cytochrome p450 90b1-like	0	0.7665
Grande Naine	GSMUA_Achr8T26730_001	1.02965	11	4.02185e-05	0.00483598	probable receptor-like protein kinase at5g56460	0	0.812
Grande Naine	GSMUA_Achr8T27500_001	1.00609	10	4.83643e-05	0.00552258	two-component response regulator-like aprr9 isoform x1	1.97203e-159	0.723
Grande Naine	GSMUA_Achr8T29600_001	0.917349	8	0.000219609	0.0165196	NA	-	-
Grande Naine	GSMUA_Achr8T29760_001	1.97175	94	1.71812e-05	0.00272345	NA	-	-
Grande Naine	GSMUA_Achr8T30220_001	1.56999	37	3.06902e-08	1.54639e-05	flowering-promoting factor 1-like protein 3	2.14269e-42	0.654
Grande Naine	GSMUA_Achr8T31170_001	2.15808	144	2.31093e-05	0.00331938	homeobox-leucine zipper protein hox12-like	1.13481e-107	0.717
Grande Naine	GSMUA_Achr8T31780_001	2.77064	590	0.000346462	0.0229127	protein tpx2-like	3.32199e-105	0.784
Grande Naine	GSMUA_Achr8T32950_001	-2.36497	-232	1.61106e-16	1.02283e-12	hevamine-a-like	0	0.7945
Grande Naine	GSMUA_Achr8T33060_001	-1.39487	-25	0.000401777	0.0251649	peptidoglycan-binding domain protein	3.50496e-58	0.758
Grande Naine	GSMUA_Achr8T33130_001	-3.26866	-1856	6.62883e-05	0.00709278	g-type lectin s-receptor-like serine threonine-protein kinase at2g19130	2.32211e-71	0.655
Grande Naine	GSMUA_Achr8T33540_001	1.69984	50	2.91623e-09	2.10393e-06	haloacid dehalogenase-like hydrolase domain-containing protein 3	0	0.932
Grande Naine	GSMUA_Achr8T33840_001	1.3002	20	8.87791e-06	0.0016104	NA	-	-
Grande Naine	GSMUA_Achr8T33990_001	-1.35165	-22	0.000402807	0.0251649	probable aquaporin pip2-6	4.7738e-138	0.9215
Grande Naine	GSMUA_Achr8T34390_001	-2.4713	-296	0.00037532	0.0242741	aldose 1-epimerase-like	5.29015e-34	0.7995
Grande Naine	GSMUA_Achr8T34450_001	3.03065	1073	1.99925e-05	0.0030221	protein yls9-like	5.68413e-135	0.7675
Grande Naine	GSMUA_Achr9T00510_001	2.42103	264	2.75185e-05	0.00370147	kda class i heat shock protein 2-like	1.13413e-74	0.9345
Grande Naine	GSMUA_Achr9T00513_001	3.79721	6269	0.000414979	0.0256286	kda class i heat shock protein 2-like	1.25226e-71	0.93
Grande Naine	GSMUA_Achr9T00590_001	1.27866	19	0.00012459	0.0113455	NA	-	-
Grande Naine	GSMUA_Achr9T00600_001	1.07355	12	7.73926e-05	0.00782405	protein root primordium defective 1	0	0.7265
Grande Naine	GSMUA_Achr9T00890_001	4.39864	25040	1.3375e-27	2.12288e-23	aluminum-activated malate transporter 10-like	0	0.717
Grande Naine	GSMUA_Achr9T01610_001	1.5357	34	0.000496174	0.0289001	ras gtpase-activating protein-binding protein 1-like	0	0.628
Grande Naine	GSMUA_Achr9T01940_001	1.19942	16	1.58555e-05	0.00257448	high-affinity nitrate transporter -like	1.74581e-141	0.77
Grande Naine	GSMUA_Achr9T02040_001	-1.04119	-11	0.000521452	0.0298416	glycerol-3-phosphate dehydrogenase	0	0.83
Grande Naine	GSMUA_Achr9T02260_001	-1.02979	-11	0.00018571	0.0149021	ribonuclease 3-like	1.32303e-166	0.5975
Grande Naine	GSMUA_Achr9T02810_001	-1.63138	-43	7.5695e-05	0.00772776	chlorophyll a-b binding protein chloroplastic	1.36357e-166	0.7515
Grande Naine	GSMUA_Achr9T05490_001	1.73206	54	5.92261e-07	0.000191844	indole-3-pyruvate monooxygenase yucca2-like	0	0.813
Grande Naine	GSMUA_Achr9T05550_001	1.53222	34	4.34457e-06	0.00090733	pathogen-related protein	1.41071e-138	0.829
Grande Naine	GSMUA_Achr9T05900_001	0.80375	6	0.000889078	0.0441673	inorganic pyrophosphatase 2-like	0	0.815
Grande Naine	GSMUA_Achr9T06420_001	0.960632	9	0.000169736	0.0139951	phosphoenolpyruvate carboxylase 2	0	0.842
Grande Naine	GSMUA_Achr9T07830_001	-0.941733	-9	0.000509974	0.0295321	beta-glucosidase 12-like	0	0.706
Grande Naine	GSMUA_Achr9T07930_001	-1.54714	-35	1.02808e-06	0.000288808	ribonuclease 3-like	0	0.608
Grande Naine	GSMUA_Achr9T07940_001	-1.15575	-14	2.20419e-05	0.0032544	extracellular ribonuclease le-like	1.66923e-174	0.624
Grande Naine	GSMUA_Achr9T09440_001	-1.01075	-10	0.000170921	0.0140563	lamin-like protein	3.05537e-88	0.763
Grande Naine	GSMUA_Achr9T09480_001	-1.1024	-13	0.000338558	0.0225781	PREDICTED: uncharacterized protein LOC103997509	6.42194e-173	0.7075
Grande Naine	GSMUA_Achr9T10220_001	-2.2933	-196	0.000693097	0.036699	glutelin type-a 1-like	0	0.7225
Grande Naine	GSMUA_Achr9T10720_001	1.55086	36	1.01973e-07	4.09751e-05	protein gos9-like	6.79581e-86	0.7165
Grande Naine	GSMUA_Achr9T10790_001	-1.49577	-31	2.97856e-08	1.52502e-05	protein gos9-like	7.1168e-88	0.71
Grande Naine	GSMUA_Achr9T10820_001	-1.21918	-17	5.50296e-06	0.0011041	NA	-	-
Grande Naine	GSMUA_Achr9T10830_001	-1.29608	-20	1.44725e-06	0.00037657	mannose glucose-specific lectin-like	3.41226e-150	0.7605
Grande Naine	GSMUA_Achr9T10840_001	-1.10962	-13	3.41204e-05	0.00429808	protein gos9-like	2.95162e-75	0.7655
Grande Naine	GSMUA_Achr9T11050_001	-0.948501	-9	0.000243577	0.0178984	NA	-	-
Grande Naine	GSMUA_Achr9T11440_001	-2.58388	-384	0.000336095	0.022556	PREDICTED: uncharacterized protein LOC103997784	1.08524e-163	0.6075
Grande Naine	GSMUA_Achr9T12010_001	-3.36633	-2325	0.00018938	0.0149917	PREDICTED: uclacyanin-2-like	2.33007e-90	0.6435
Grande Naine	GSMUA_Achr9T12050_001	-3.8949	-7851	5.54816e-08	2.43669e-05	uclacyanin 1 family protein	7.96384e-101	0.7955
Grande Naine	GSMUA_Achr9T12940_001	1.80874	64	1.75575e-05	0.00274554	probable trehalose-phosphate phosphatase 6	0	0.8525
Grande Naine	GSMUA_Achr9T13400_001	1.21163	16	7.00924e-05	0.00734328	s-adenosylmethionine decarboxylase proenzyme-like	0	0.8485
Grande Naine	GSMUA_Achr9T14110_001	1.65403	45	0.00019186	0.0151502	cytochrome p450 cyp73a100-like	0	0.847
Grande Naine	GSMUA_Achr9T15280_001	-1.36852	-23	0.000154172	0.013062	galactoside 2-alpha-l-fucosyltransferase-like	0	0.705
Grande Naine	GSMUA_Achr9T15290_001	-2.54355	-350	0.00084668	0.0425943	ethylene-responsive transcription factor erf109-like	6.32568e-31	0.7555
Grande Naine	GSMUA_Achr9T16420_001	2.40361	253	2.25421e-05	0.00328246	beta-glucosidase 22-like	0	0.818
Grande Naine	GSMUA_Achr9T17000_001	1.88878	77	1.88531e-05	0.00290521	myb-related protein 330-like	0	0.6285
Grande Naine	GSMUA_Achr9T18920_001	-0.999935	-10	0.000291454	0.0205591	probable xyloglucan endotransglucosylase hydrolase protein 32	0	0.8745
Grande Naine	GSMUA_Achr9T21350_001	1.74962	56	2.56324e-05	0.00355073	gtp-binding protein sar1a-like	1.17548e-138	0.9045
Grande Naine	GSMUA_Achr9T22190_001	1.47712	30	4.28408e-05	0.00509341	myb-related protein hv33-like	0	0.7135
Grande Naine	GSMUA_Achr9T23620_001	-2.97894	-953	7.15282e-05	0.00746757	probable 2-oxoglutarate fe -dependent dioxygenase	0	0.7915
Grande Naine	GSMUA_Achr9T23750_001	1.1433	14	0.000127091	0.0114775	pyruvate cytosolic isozyme	0	0.9215
Grande Naine	GSMUA_Achr9T24040_001	-1.34797	-22	3.03344e-05	0.00395464	flavonoid 3 -monooxygenase-like	5.00761e-141	0.5815
Grande Naine	GSMUA_Achr9T24050_001	-1.29146	-20	6.55225e-06	0.00124548	gdsl esterase lipase at5g55050-like	0	0.7595
Grande Naine	GSMUA_Achr9T24060_001	-1.42103	-26	2.57343e-08	1.3392e-05	gdsl esterase lipase at5g55050-like	0	0.769
Grande Naine	GSMUA_Achr9T24120_001	-1.28159	-19	0.000690909	0.0366759	plastocyanin chloroplast	1.69865e-69	0.8765
Grande Naine	GSMUA_Achr9T24960_001	-2.00989	-102	2.52725e-06	0.000585585	serine threonine-protein kinase pbs1-like	0	0.8235
Grande Naine	GSMUA_Achr9T25660_001	1.50446	32	4.63517e-05	0.00537004	probable l-type lectin-domain containing receptor kinase	0	0.6745
Grande Naine	GSMUA_Achr9T26700_001	4.62627	42294	1.23254e-10	1.77845e-07	PREDICTED: uncharacterized protein LOC103999135	5.71982e-57	0.8775
Grande Naine	GSMUA_Achr9T27460_001	1.30193	20	0.000108668	0.0102736	aquaporin nip2-1-like	0	0.7905
Grande Naine	GSMUA_Achr9T27540_001	-0.801129	-6	0.000986382	0.047514	shikimate kinase chloroplastic-like	0	0.852
Grande Naine	GSMUA_Achr9T29510_001	-1.41812	-26	0.000398934	0.0251649	subtilisin-like protease	4.83055e-143	0.548
Grande Naine	GSMUA_Achr9T29680_001	1.15909	14	0.000430058	0.0261528	protein yls9-like	4.40077e-134	0.6945
Grande Naine	GSMUA_Achr9T30590_001	3.32243	2101	1.62626e-10	2.24452e-07	NA	-	-
Grande Naine	GSMUA_Achr9T30600_001	6.11557	1304888	0.000145492	0.0125844	NA	-	-
Grande Naine	GSMUA_Achr9T30640_001	3.08639	1220	0.000458727	0.0272184	germin-like protein 2-1	1.20579e-154	0.816
Grande Naine	GSMUA_Achr9T30840_001	1.08974	12	0.000322011	0.0220354	zinc transporter zip1	0	0.7845
Grande Naine	GSMUA_Achr10T01480_001	3.74204	5521	8.66551e-05	0.0085694	px domain-containing protein kinase-like protein	3.08697e-18	0.89
Grande Naine	GSMUA_Achr10T01840_001	3.82354	6661	7.1732e-09	4.14011e-06	cationic peroxidase 1-like	0	0.7915
Grande Naine	GSMUA_Achr10T04440_001	-1.35296	-23	9.93753e-05	0.00961759	glucuronoxylan 4-o-methyltransferase 3-like	1.21822e-164	0.7205
Grande Naine	GSMUA_Achr10T04840_001	1.02909	11	0.000203546	0.015536	g-type lectin s-receptor-like serine threonine-protein kinase at4g03230 isoform x1	0	0.769
Grande Naine	GSMUA_Achr10T06460_001	0.986833	10	0.000729007	0.0381184	eyes absent homolog 2-like isoform x1	0	0.813
Grande Naine	GSMUA_Achr10T06590_001	-3.6793	-4779	1.11841e-08	6.22858e-06	low quality protein: expansin-a7-like	1.09377e-177	0.8525
Grande Naine	GSMUA_Achr10T07470_001	-1.51319	-33	1.68832e-05	0.00270677	transcription factor myc4-like	0	0.625
Grande Naine	GSMUA_Achr10T08070_001	4.16506	14624	6.91738e-06	0.00130706	transcription repressor myb6	0	0.704
Grande Naine	GSMUA_Achr10T08280_001	1.52745	34	4.01488e-05	0.00483598	dof zinc finger	3.16653e-161	0.6525
Grande Naine	GSMUA_Achr10T08290_001	-0.981101	-10	0.000780273	0.0398856	phragmoplast orienting kinesin 2	0	0.638
Grande Naine	GSMUA_Achr10T08750_001	3.03983	1096	4.80614e-05	0.0055078	salt stress-induced	4.23176e-62	0.5947
Grande Naine	GSMUA_Achr10T08760_001	2.68672	486	0.00028377	0.0202242	protein gos9-like	9.60318e-105	0.5415
Grande Naine	GSMUA_Achr10T08830_001	0.977634	9	0.00073009	0.0381184	hemiasterlin resistant protein 1-like	2.79402e-57	0.763
Grande Naine	GSMUA_Achr10T09210_001	1.49088	31	1.80059e-06	0.000443084	subtilisin-like protease	0	0.7785
Grande Naine	GSMUA_Achr10T10290_001	-2.24614	-176	2.02639e-13	7.4734e-10	cen-like protein 2	4.11602e-123	0.9175
Grande Naine	GSMUA_Achr10T11500_001	-1.04028	-11	0.000731967	0.0381536	soluble secretory phospholipase a2 receptor	0	0.685
Grande Naine	GSMUA_Achr10T12180_001	-1.73645	-55	1.34784e-05	0.00229678	rubredoxin-like superfamily protein	1.03176e-72	0.833
Grande Naine	GSMUA_Achr10T12220_001	1.0043	10	0.000263314	0.0192152	nudix hydrolase mitochondrial-like	1.30628e-144	0.8375
Grande Naine	GSMUA_Achr10T13200_001	-3.09691	-1250	0.000400005	0.0251649	NA	-	-
Grande Naine	GSMUA_Achr10T13360_001	-2.15842	-144	0.000162476	0.0135536	leucine-rich repeat-containing protein ddb_g0290503	0	0.6305
Grande Naine	GSMUA_Achr10T14370_001	1.01255	10	3.30429e-05	0.00419566	transcription factor bhlh30-like	3.09702e-136	0.7465
Grande Naine	GSMUA_Achr10T14650_001	2.10421	127	3.16021e-09	2.18082e-06	bag family molecular chaperone regulator 6	0	0.563
Grande Naine	GSMUA_Achr10T15160_001	-1.21212	-16	0.000218586	0.0165196	fasciclin-like arabinogalactan protein 13	4.3679e-85	0.586
Grande Naine	GSMUA_Achr10T15460_001	-0.894034	-8	0.000484547	0.0283268	PREDICTED: uncharacterized protein LOC103968341	9.41673e-136	0.679
Grande Naine	GSMUA_Achr10T15670_001	1.90717	81	1.91255e-06	0.000463449	PREDICTED: uncharacterized protein LOC103968359	1.29878e-15	0.86
Grande Naine	GSMUA_Achr10T15680_001	2.18669	154	1.95561e-07	7.39036e-05	alpha carbonic anhydrase chloroplastic-like	0	0.74
Grande Naine	GSMUA_Achr10T16160_001	-1.51366	-33	4.87384e-08	2.21021e-05	dirigent protein 22	3.40203e-111	0.7365
Grande Naine	GSMUA_Achr10T17230_001	-1.03211	-11	0.000441296	0.0264811	upf0481 protein at3g47200-like	0	0.7765
Grande Naine	GSMUA_Achr10T17970_001	-1.75969	-58	3.21634e-05	0.00411691	protein tify 6b-like	0	0.4985
Grande Naine	GSMUA_Achr10T18540_001	1.41368	26	0.000640789	0.0348906	oligopeptide transporter 3-like	0	0.9405
Grande Naine	GSMUA_Achr10T18910_001	1.75806	57	0.000294327	0.0206701	abc transporter f family member 5-like	0	0.8015
Grande Naine	GSMUA_Achr10T19010_001	-1.213	-16	2.15621e-05	0.00321906	non-specific lipid-transfer protein at2g13820	4.85099e-58	0.7705
Grande Naine	GSMUA_Achr10T19210_001	1.08913	12	0.000397097	0.0251105	PREDICTED: uncharacterized protein LOC103968664	4.78116e-30	0.978
Grande Naine	GSMUA_Achr10T19220_001	1.00626	10	0.000193846	0.0151973	NA	-	-
Grande Naine	GSMUA_Achr10T20600_001	1.04573	11	2.71843e-05	0.00367208	curcumin synthase 2-like	0	0.843
Grande Naine	GSMUA_Achr10T21110_001	6.47632	2994499	8.07632e-07	0.000239603	2-aminoethanethiol dioxygenase-like isoform x1	3.63724e-160	0.7285
Grande Naine	GSMUA_Achr10T21470_001	-0.90833	-8	0.00101671	0.0484621	ethylene-responsive transcription factor tiny-like	8.72579e-118	0.78
Grande Naine	GSMUA_Achr10T22240_001	-1.14633	-14	4.37272e-05	0.00512587	probable aquaporin tip2-2	8.40503e-143	0.8935
Grande Naine	GSMUA_Achr10T22470_001	0.822865	7	0.000856365	0.0429454	pentatricopeptide repeat-containing protein at2g41080-like	0	0.613
Grande Naine	GSMUA_Achr10T22630_001	-1.23935	-17	1.43451e-05	0.00242219	expansin a5	1.55169e-176	0.954
Grande Naine	GSMUA_Achr10T22810_001	2.69237	492	0.000135343	0.0119012	probable mediator of rna polymerase ii transcription subunit 37c	3.27737e-105	0.845
Grande Naine	GSMUA_Achr10T23460_001	-0.866551	-7	0.000242472	0.0178586	probable xyloglucan endotransglucosylase hydrolase protein 23	0	0.878
Grande Naine	GSMUA_Achr10T24620_001	0.765576	6	0.000916188	0.0452309	nitronate monooxygenase	0	0.8845
Grande Naine	GSMUA_Achr10T26380_001	-0.910932	-8	0.00104014	0.0491341	PREDICTED: uncharacterized protein LOC103969282	0	0.8825
Grande Naine	GSMUA_Achr10T26990_001	2.05619	114	0.000384891	0.0247327	phospholipase d alpha 1	1.23376e-97	0.6005
Grande Naine	GSMUA_Achr10T28270_001	-0.849537	-7	0.000491278	0.0286675	leucine-rich repeat extensin-like protein 4	0	0.7215
Grande Naine	GSMUA_Achr10T28640_001	1.15165	14	2.01018e-06	0.000483418	cytosolic phosphoglucose isomerase	0	0.8975
Grande Naine	GSMUA_Achr10T28910_001	1.13168	14	1.80673e-05	0.00280482	NA	-	-
Grande Naine	GSMUA_Achr10T30120_001	0.969713	9	0.00104008	0.0491341	heat stress transcription factor b-1-like	0	0.645
Grande Naine	GSMUA_Achr10T30370_001	1.11	13	1.95398e-05	0.00297747	heat shock 22 kda mitochondrial	2.02883e-84	0.6845
Grande Naine	GSMUA_Achr10T30710_001	-1.59743	-40	0.000129364	0.0115677	transcription factor bhlh66-like	0	0.759
Grande Naine	GSMUA_Achr10T30870_001	1.21326	16	0.000505083	0.0293115	xyloglucan endotransglycosylase hydrolase	0	0.848
Grande Naine	GSMUA_Achr11T00430_001	-0.889503	-8	0.000862123	0.043166	myb-related protein hv33-like	0	0.726
Grande Naine	GSMUA_Achr11T00600_001	-1.3406	-22	0.00101809	0.0484621	PREDICTED: uncharacterized protein LOC103970065	1.28027e-80	0.596
Grande Naine	GSMUA_Achr11T00650_001	-1.03236	-11	0.000173328	0.0141807	stress-induced hydrophobic peptide	1.48417e-28	0.9435
Grande Naine	GSMUA_Achr11T01050_001	-1.13458	-14	0.000438951	0.0263903	salt tolerant-related protein	6.94043e-131	0.627
Grande Naine	GSMUA_Achr11T01230_001	-1.82527	-67	0.000269923	0.019528	protein iq-domain 1-like	1.87533e-47	0.889
Grande Naine	GSMUA_Achr11T01900_001	-1.23752	-17	3.91043e-05	0.00475604	protochlorophyllide reductase-like	0	0.8925
Grande Naine	GSMUA_Achr11T02270_001	-1.0533	-11	2.42647e-05	0.00342338	receptor-like protein kinase 2	0	0.558
Grande Naine	GSMUA_Achr11T02300_001	-1.45488	-29	2.56291e-07	9.14122e-05	probable pectate lyase 8	0	0.8345
Grande Naine	GSMUA_Achr11T02720_001	-2.56569	-368	1.59175e-05	0.00257448	peroxidase 5-like	1.44522e-135	0.7765
Grande Naine	GSMUA_Achr11T03020_001	-1.01001	-10	0.000130632	0.0115747	probable lrr receptor-like serine threonine-protein kinase at4g36180	0	0.652
Grande Naine	GSMUA_Achr11T03090_001	-0.885959	-8	0.000390826	0.0250129	fasciclin-like arabinogalactan protein 8	0	0.8285
Grande Naine	GSMUA_Achr11T03230_001	-2.03327	-108	0.000523491	0.0298879	mate efflux family protein 5-like	0	0.7825
Grande Naine	GSMUA_Achr11T03640_001	2.503	318	0.000109881	0.0102736	vacuolar iron transporter homolog 2-like	4.356e-86	0.8245
Grande Naine	GSMUA_Achr11T03830_001	-0.999309	-10	0.000934123	0.0459022	monocopper oxidase-like protein sku5	0	0.895
Grande Naine	GSMUA_Achr11T03840_001	-1.82153	-66	0.000854214	0.0429053	NA	-	-
Grande Naine	GSMUA_Achr11T04040_001	-2.68799	-488	1.81133e-05	0.00280482	actin-depolymerizing factor 1-like	3.83101e-90	0.9485
Grande Naine	GSMUA_Achr11T04250_001	1.33051	21	9.62294e-06	0.00172582	ankyrin repeat family	0	0.592
Grande Naine	GSMUA_Achr11T04270_001	0.910287	8	0.00094185	0.046139	NA	-	-
Grande Naine	GSMUA_Achr11T04760_001	1.59094	39	1.6017e-08	8.76627e-06	pyruvate dehydrogenase (acetyl-transferring) mitochondrial	0	0.9185
Grande Naine	GSMUA_Achr11T05360_001	-0.982821	-10	0.000292092	0.0205591	gdsl esterase lipase at1g28570-like	0	0.6825
Grande Naine	GSMUA_Achr11T05430_001	-1.05127	-11	1.44514e-05	0.00242723	pectinesterase-like	0	0.816
Grande Naine	GSMUA_Achr11T05590_001	0.854149	7	0.000551033	0.0311246	beta-glucosidase 22-like	0	0.7835
Grande Naine	GSMUA_Achr11T05680_001	1.10039	13	0.000153743	0.013062	pollen-specific leucine-rich repeat extensin-like protein 2	7.60349e-47	0.859
Grande Naine	GSMUA_Achr11T05740_001	1.6087	41	6.28968e-08	2.66213e-05	protein srg1	0	0.846
Grande Naine	GSMUA_Achr11T06340_001	-1.18257	-15	0.000112598	0.0104512	myb family transcription factor apl	0	0.7585
Grande Naine	GSMUA_Achr11T06730_001	1.4129	26	2.88113e-07	0.000101621	beta-glucosidase 31-like	0	0.772
Grande Naine	GSMUA_Achr11T07970_001	-0.831153	-7	0.000718443	0.0376963	PREDICTED: uncharacterized protein LOC103970674	0	0.843
Grande Naine	GSMUA_Achr11T09610_001	1.11472	13	0.000394824	0.0250666	humj1 family protein	4.28812e-70	0.5855
Grande Naine	GSMUA_Achr11T09960_001	-2.64117	-438	8.67274e-06	0.00159137	inactive tpr repeat-containing thioredoxin ttl3	0	0.7395
Grande Naine	GSMUA_Achr11T10240_001	-1.63301	-43	7.63298e-07	0.000230763	peroxidase p7-like	4.15485e-148	0.719
Grande Naine	GSMUA_Achr11T10520_001	1.46399	29	0.000425066	0.0258988	protein lurp-one-related 8-like	2.26795e-107	0.733
Grande Naine	GSMUA_Achr11T12500_001	1.61018	41	0.000699634	0.0368312	PREDICTED: uncharacterized protein At2g27730, mitochondrial-like	2.97445e-14	0.7694
Grande Naine	GSMUA_Achr11T12630_001	1.32949	21	0.000882728	0.0439539	dirigent protein 22-like	1.72108e-108	0.7355
Grande Naine	GSMUA_Achr11T13010_001	-2.46234	-290	0.000312549	0.0217102	cytochrome p450 78a11	1.20716e-136	0.701
Grande Naine	GSMUA_Achr11T13220_001	-3.04668	-1113	0.000157406	0.0132777	protein mks1-like	2.49397e-73	0.63
Grande Naine	GSMUA_Achr11T13650_001	1.07494	12	0.00013843	0.0121076	PREDICTED: uncharacterized protein LOC103971460	3.62619e-121	0.67
Grande Naine	GSMUA_Achr11T15530_001	-2.24601	-176	0.000969161	0.0469695	ribosomal protein l22	3.48091e-88	0.9565
Grande Naine	GSMUA_Achr11T15750_001	-1.56836	-37	0.000279926	0.020104	flowering-promoting factor 1-like protein 3	2.38797e-43	0.646
Grande Naine	GSMUA_Achr11T15930_001	-4.07713	-11944	0.000904665	0.0448014	cation h(+) antiporter 19-like	0	0.8285
Grande Naine	GSMUA_Achr11T16140_001	4.07784	11963	1.12248e-06	0.000309843	galactinol synthase 2-like	0	0.872
Grande Naine	GSMUA_Achr11T16760_001	-1.37368	-24	0.000629621	0.0344598	dehydrin cor410-like	3.30021e-64	0.7775
Grande Naine	GSMUA_Achr11T17230_001	1.25187	18	5.12015e-06	0.00104861	ammonium transporter 1 member 2-like	0	0.858
Grande Naine	GSMUA_Achr11T18690_001	1.33296	22	0.000420329	0.0257463	PREDICTED: uncharacterized protein LOC105032723	0.000168201	0.75
Grande Naine	GSMUA_Achr11T20160_001	3.38388	2420	0.00032209	0.0220354	phosphatidylinositol 4-phosphate 5-kinase 6-like	0	0.6895
Grande Naine	GSMUA_Achr11T20420_001	1.122	13	6.63607e-05	0.00709278	potassium transporter 7-like	0	0.8405
Grande Naine	GSMUA_Achr11T20660_001	-1.63093	-43	2.33738e-07	8.62763e-05	dnaj heat shock n-terminal domain-containing family protein	0	0.77
Grande Naine	GSMUA_Achr11T21120_001	-0.928181	-8	0.000270061	0.019528	probable polyol transporter 4	0	0.8055
Grande Naine	GSMUA_Achr11T21720_001	1.90525	80	0.00036945	0.0240817	cen-like protein 1	9.52475e-124	0.904
Grande Naine	GSMUA_Achr11T21770_001	-1.1174	-13	0.000739467	0.0384814	pentatricopeptide repeat-containing protein at3g53170	0	0.8285
Grande Naine	GSMUA_Achr11T23280_001	3.9283	8478	7.70719e-07	0.000230809	abc transporter c family member 15	0	0.688
Grande Naine	GSMUA_Achr11T23590_001	-1.01495	-10	3.0266e-05	0.00395464	root phototropism protein 2	0	0.754
Grande Naine	GSMUA_Achr11T24220_001	1.46781	29	0.000103228	0.00988137	laccase family protein	0	0.818
Grande Naine	GSMUA_Achr11T24540_001	-1.06718	-12	2.19213e-05	0.00325173	probable lrr receptor-like serine threonine-protein kinase at1g05700	0	0.623
Grande Naine	GSMUA_Achr11T24780_001	2.67125	469	1.52317e-07	5.89653e-05	pyruvate decarboxylase 1-like	0	0.8605
Grande Naine	GSMUA_Achr11T24840_001	1.09767	13	0.00068119	0.0363423	PREDICTED: uncharacterized protein LOC103972351	2.16751e-174	0.741
Grande Naine	GSMUA_Achr11T25720_001	1.04168	11	0.000926423	0.0456652	nac domain-containing protein 21 22-like	0	0.7185
Grande Naine	GSMUA_Achr11T26490_001	-1.1656	-15	0.000571509	0.0321097	cytochrome p450	4.04008e-123	0.6775
Grande Naine	GSMUA_AchrUn_randomT00140_001	-1.05331	-11	0.000662882	0.0357259	phosphoethanolamine n-methyltransferase 1-like isoform x3	0	0.908
Grande Naine	GSMUA_AchrUn_randomT02930_001	-2.16284	-145	2.38893e-07	8.71659e-05	protein lsd1	7.27034e-76	0.858
Grande Naine	GSMUA_AchrUn_randomT02970_001	-2.73945	-549	6.03887e-06	0.00117606	peroxidase 60-like	3.76619e-134	0.7375
Grande Naine	GSMUA_AchrUn_randomT03770_001	1.24035	17	0.000283337	0.0202242	zinc transporter 7-like	0	0.7315
Grande Naine	GSMUA_AchrUn_randomT03950_001	-1.16383	-15	0.000194371	0.0151973	3-ketoacyl- synthase 11-like	0	0.704
Grande Naine	GSMUA_AchrUn_randomT04050_001	-2.85195	-711	1.74863e-05	0.00274554	peroxidase 60	0	0.7055
Grande Naine	GSMUA_AchrUn_randomT04440_001	1.08541	12	0.000150637	0.012889	cation transport regulator-like protein 2	6.02907e-160	0.8625
Grande Naine	GSMUA_AchrUn_randomT04930_001	2.2801	191	0.000142857	0.0124242	mlo-like protein 6	0	0.7825
Grande Naine	GSMUA_AchrUn_randomT06450_001	1.55135	36	0.000745712	0.0386165	gibberellin 2-beta-dioxygenase 8-like	0	0.804
Grande Naine	GSMUA_AchrUn_randomT07040_001	1.2043	16	1.93092e-05	0.00296111	potassium channel akt1-like	0	0.766
Grande Naine	GSMUA_AchrUn_randomT07440_001	-1.41312	-26	0.000201595	0.0155326	sparc-like protein 1	4.13406e-171	0.6725
Grande Naine	GSMUA_AchrUn_randomT08290_001	2.27197	187	5.53617e-06	0.0011041	auxin efflux carrier component 5	0	0.7
Grande Naine	GSMUA_AchrUn_randomT10460_001	1.79284	62	1.22049e-06	0.000325572	thaumatin-like protein 1b	1.96364e-83	0.64
Grande Naine	GSMUA_AchrUn_randomT10500_001	-1.24074	-17	0.000115118	0.0106117	glucan endo- -beta-glucosidase 11-like	4.33151e-173	0.665
Grande Naine	GSMUA_AchrUn_randomT10630_001	1.95726	91	1.04354e-05	0.00185731	NA	-	-
Grande Naine	GSMUA_AchrUn_randomT11650_001	-2.70184	-503	0.000774299	0.0397081	metal transporter nramp5-like	0	0.8635
Grande Naine	GSMUA_AchrUn_randomT11830_001	1.6093	41	3.25209e-09	2.19648e-06	cytochrome b5	6.57079e-90	0.8955
Grande Naine	GSMUA_AchrUn_randomT12090_001	1.98643	97	7.26358e-06	0.00136435	hypoxia-responsive family protein	1.46536e-45	0.841
Grande Naine	GSMUA_AchrUn_randomT13630_001	-0.99462	-10	0.000187308	0.0149021	udp-glucuronate 4-epimerase 6	0	0.8205
Grande Naine	GSMUA_AchrUn_randomT13720_001	-2.10516	-127	7.84347e-06	0.00146461	alpha-humulene synthase-like	1.74861e-143	0.7445
Grande Naine	GSMUA_AchrUn_randomT14250_001	-0.880616	-8	0.000955229	0.046624	thaumatin-like protein 1b	0	0.764
Grande Naine	GSMUA_AchrUn_randomT14620_001	0.8807	8	0.000154305	0.013062	serine carboxypeptidase-like 27	0	0.8215
Grande Naine	GSMUA_AchrUn_randomT15440_001	-1.00959	-10	0.000147878	0.0126871	transcription factor bhlh18-like	0	0.694
Grande Naine	GSMUA_AchrUn_randomT15520_001	1.09478	12	7.43053e-05	0.00763349	homeobox-leucine zipper protein hox19-like	6.08483e-133	0.687
Grande Naine	GSMUA_AchrUn_randomT16490_001	1.80352	64	0.000329816	0.0223711	probable lrr receptor-like serine threonine-protein kinase at4g08850	0	0.6935
Grande Naine	GSMUA_AchrUn_randomT16930_001	2.34202	220	2.24206e-06	0.000531134	probable strigolactone esterase d14 homolog	2.08131e-66	0.757
Grande Naine	GSMUA_AchrUn_randomT16940_001	2.39597	249	0.000664607	0.0357581	wat1-related protein at3g30340-like	2.68771e-104	0.7765
Grande Naine	GSMUA_AchrUn_randomT17330_001	2.17458	149	3.58634e-05	0.0044645	probable strigolactone esterase d14 homolog	3.45897e-79	0.777
Grande Naine	GSMUA_AchrUn_randomT17970_001	-1.10518	-13	3.16876e-05	0.00408898	scopoletin glucosyltransferase-like	0	0.586
Grande Naine	GSMUA_AchrUn_randomT17980_001	-1.181	-15	1.59508e-05	0.00257448	scopoletin glucosyltransferase-like	2.59434e-74	0.5755
Grande Naine	GSMUA_AchrUn_randomT18110_001	-1.15359	-14	0.000724797	0.0379669	zinc finger protein constans-like 3	2.31483e-176	0.6285
Grande Naine	GSMUA_AchrUn_randomT19070_001	1.8606	73	0.000162014	0.0135536	voltage-dependent calcium channel type d subunit alpha-1	1.12204e-60	0.6235
Grande Naine	GSMUA_AchrUn_randomT20420_001	-1.55232	-36	2.28664e-06	0.000536724	1-aminocyclopropane-1-carboxylate oxidase-like	0	0.868
Grande Naine	GSMUA_AchrUn_randomT22000_001	1.20083	16	0.000188199	0.0149355	PREDICTED: uncharacterized protein LOC103974753	0	0.6775
Grande Naine	GSMUA_AchrUn_randomT22730_001	-1.67226	-47	4.79229e-08	2.20473e-05	polyphenol chloroplastic-like	0	0.7085
Grande Naine	GSMUA_AchrUn_randomT22740_001	-1.66895	-47	6.04412e-08	2.59277e-05	polyphenol chloroplastic-like	0	0.676
Grande Naine	GSMUA_AchrUn_randomT23790_001	6.76189	5779500	6.49567e-07	0.000204157	flavonol synthase flavanone 3-hydroxylase-like	0	0.83
Grande Naine	GSMUA_AchrUn_randomT24160_001	-2.48386	-305	6.30746e-06	0.00121495	acid-amino acid isoform 2	0	0.77
Grande Naine	GSMUA_AchrUn_randomT24240_001	-3.67451	-4726	0.000845941	0.0425943	protein gos9-like	8.18928e-56	0.67
Grande Naine	GSMUA_AchrUn_randomT24600_001	2.34456	221	7.16786e-10	6.89658e-07	p-hydroxybenzoic acid efflux pump subunit aaeb	0	0.656
Grande Naine	GSMUA_AchrUn_randomT25220_001	-1.75436	-57	5.56502e-06	0.0011041	polyphenol chloroplastic-like	0	0.7055
Grande Naine	GSMUA_AchrUn_randomT26950_001	-2.49184	-310	0.00012525	0.0113598	peroxidase 5-like	5.09429e-176	0.764
Grande Naine	GSMUA_AchrUn_randomT27580_001	1.30205	20	1.50255e-05	0.00249668	chloroplast-targeted copper	4.28679e-81	0.7075
Mbwazirume	GSMUA_Achr1T00520_001	1.37753	24	0.000107088	0.0168946	hxxxd-type acyl-transferase family	0	0.6125
Mbwazirume	GSMUA_Achr1T01860_001	1.89886	79	4.46293e-06	0.00145952	kunitz family trypsin and protease inhibitor	4.78232e-138	0.6715
Mbwazirume	GSMUA_Achr1T01930_001	3.0497	1121	3.38948e-07	0.000166452	serine carboxypeptidase-like 34	5.85571e-46	0.6355
Mbwazirume	GSMUA_Achr1T01940_001	2.19379	156	3.49923e-07	0.000166452	cytochrome p450 86b1-like	0	0.791
Mbwazirume	GSMUA_Achr1T03800_001	3.97459	9432	3.74189e-10	1.06797e-06	glutathione s-transferase u17-like	4.04631e-149	0.738
Mbwazirume	GSMUA_Achr1T04470_001	-1.65862	-46	0.000230896	0.0300787	cytochrome p450 78a5-like	0	0.666
Mbwazirume	GSMUA_Achr1T06780_001	1.42882	27	0.000375712	0.0415686	glycerol-3-phosphate 2-o-acyltransferase 4-like	0	0.6475
Mbwazirume	GSMUA_Achr1T07290_001	1.42837	27	0.000107017	0.0168946	PREDICTED: uncharacterized protein LOC103980822	7.94873e-38	0.6445
Mbwazirume	GSMUA_Achr1T08270_001	1.24217	17	7.14336e-07	0.000315867	enolase 2	0	0.9505
Mbwazirume	GSMUA_Achr1T10090_001	-1.20784	-16	2.92393e-05	0.00646456	photosynthetic ndh subunit of subcomplex b chloroplastic	0	0.845
Mbwazirume	GSMUA_Achr1T10530_001	-1.2791	-19	0.00027131	0.0334312	auxin-induced protein 6b-like	1.22115e-63	0.8135
Mbwazirume	GSMUA_Achr1T16250_001	1.91094	81	7.17633e-05	0.0128743	e3 ubiquitin-protein ligase pub23-like	0	0.6455
Mbwazirume	GSMUA_Achr1T20260_001	2.12442	133	1.13796e-10	4.46578e-07	14 kda proline-rich	7.74735e-44	0.8935
Mbwazirume	GSMUA_Achr1T20430_001	2.14874	141	0.000480113	0.0499111	3-ketoacyl- synthase 12-like	0	0.751
Mbwazirume	GSMUA_Achr1T22290_001	0.99723	10	4.28376e-05	0.00873302	glutamine synthetase	0	0.9645
Mbwazirume	GSMUA_Achr1T23000_001	1.29232	20	7.8389e-05	0.0137487	PREDICTED: uncharacterized protein LOC103990193	2.34361e-73	0.5945
Mbwazirume	GSMUA_Achr1T24710_001	2.37517	237	1.5962e-06	0.000618675	exopolygalacturonase-like	0	0.6855
Mbwazirume	GSMUA_Achr2T01870_001	1.48449	31	1.56043e-07	8.90722e-05	phosphate chloroplastic	0	0.9285
Mbwazirume	GSMUA_Achr2T02480_001	2.39743	250	2.58924e-07	0.000135482	oxygen-dependent coproporphyrinogen-iii chloroplastic-like	0	0.9205
Mbwazirume	GSMUA_Achr2T02850_001	-1.30306	-20	9.40421e-05	0.0156955	wall-associated receptor kinase-like 16	0	0.5145
Mbwazirume	GSMUA_Achr2T03430_001	-0.932313	-9	0.000392133	0.0425986	lon protease homolog peroxisomal	0	0.9215
Mbwazirume	GSMUA_Achr2T04380_001	3.13979	1380	2.28339e-06	0.000805472	tricetin 3 -o-trimethyltransferase-like	0	0.838
Mbwazirume	GSMUA_Achr2T04390_001	3.26935	1859	1.65963e-06	0.000635414	caffeic acid 3-o-methyltransferase-like	0	0.8245
Mbwazirume	GSMUA_Achr2T04730_001	-1.24545	-18	4.50227e-05	0.00900311	transcription factor myb39-like	0	0.687
Mbwazirume	GSMUA_Achr2T04820_001	3.77534	5961	2.13827e-08	2.31487e-05	tricetin 3 -o-trimethyltransferase-like	0	0.8225
Mbwazirume	GSMUA_Achr2T04830_001	1.09762	13	1.07707e-05	0.00296618	peroxidase 60-like	0	0.742
Mbwazirume	GSMUA_Achr2T06150_001	-0.840755	-7	0.00016484	0.0237392	squamosa promoter-binding-like protein 16	0	0.693
Mbwazirume	GSMUA_Achr2T06780_001	1.38107	24	0.000390235	0.0425396	abc transporter g family member 23	0	0.747
Mbwazirume	GSMUA_Achr2T07320_001	1.30631	20	2.17697e-07	0.000115841	alanine aminotransferase 2-like	0	0.925
Mbwazirume	GSMUA_Achr2T07700_001	-6.14227	-1387624	9.44877e-05	0.0156955	PREDICTED: uncharacterized protein LOC103976393	5.59744e-126	0.6715
Mbwazirume	GSMUA_Achr2T08040_001	1.33175	21	8.22554e-07	0.000358668	alcohol dehydrogenase 1	0	0.96
Mbwazirume	GSMUA_Achr2T08720_001	1.47907	30	1.11056e-06	0.000458764	non-symbiotic hemoglobin	2.0826e-115	0.9075
Mbwazirume	GSMUA_Achr2T10960_001	1.18849	15	0.000169766	0.0240082	defensin ec-amp-d2-like	9.57111e-39	0.735
Mbwazirume	GSMUA_Achr2T11080_001	1.20884	16	9.58105e-07	0.000406482	PREDICTED: uncharacterized protein LOC103975827	2.85831e-128	0.615
Mbwazirume	GSMUA_Achr2T11310_001	-2.07542	-119	0.0004545	0.0475635	protein rotundifolia like 6	6.25678e-18	0.6839
Mbwazirume	GSMUA_Achr2T11390_001	1.85174	71	5.83844e-06	0.00183298	cytochrome p450 86b1-like	0	0.7745
Mbwazirume	GSMUA_Achr2T13270_001	1.14179	14	0.000357739	0.0404	cysteine histidine-rich c1 domain family protein	1.00434e-155	0.748
Mbwazirume	GSMUA_Achr2T14040_001	1.04106	11	0.000396789	0.0427973	thiamine thiazole synthase chloroplastic-like	8.52019e-89	0.902
Mbwazirume	GSMUA_Achr2T17480_001	1.47652	30	1.46698e-05	0.00377506	non-specific lipid transfer protein gpi-anchored 2-like	6.82437e-80	0.7445
Mbwazirume	GSMUA_Achr2T17490_001	1.54286	35	7.06962e-05	0.0127969	non-specific lipid-transfer protein at2g13820	3.52668e-56	0.7725
Mbwazirume	GSMUA_Achr2T17500_001	2.17934	151	1.31701e-06	0.000523385	non-specific lipid-transfer protein at2g13820	2.03387e-78	0.8055
Mbwazirume	GSMUA_Achr2T20210_001	0.980604	10	0.000310419	0.0360948	pyruvate cytosolic isozyme-like	0	0.917
Mbwazirume	GSMUA_Achr2T21590_001	1.97569	95	7.37642e-05	0.0131581	3-ketoacyl- synthase 6-like	0	0.7255
Mbwazirume	GSMUA_Achr2T21710_001	1.50164	32	1.22473e-07	7.93936e-05	peroxidase n	0	0.7675
Mbwazirume	GSMUA_Achr3T01140_001	3.00104	1002	1.73105e-09	3.39663e-06	phenylpropanoylacetyl- synthase-like	0	0.76
Mbwazirume	GSMUA_Achr3T02450_001	2.61906	416	1.57358e-12	1.23506e-08	prolyl 4-hydroxylase 1	2.72073e-165	0.8285
Mbwazirume	GSMUA_Achr3T03070_001	-1.96596	-92	1.72344e-05	0.00413033	protein self-pruning-like	2.19582e-122	0.957
Mbwazirume	GSMUA_Achr3T03240_001	1.97264	94	0.000246753	0.0314911	casp-like protein 1c1	2.94288e-57	0.8055
Mbwazirume	GSMUA_Achr3T03930_001	3.40204	2524	5.06251e-07	0.000233732	PREDICTED: uncharacterized protein LOC103977364	6.64938e-93	0.886
Mbwazirume	GSMUA_Achr3T06270_001	2.00564	101	5.66907e-05	0.0107217	peroxidase 49 precursor	0	0.8405
Mbwazirume	GSMUA_Achr3T07600_001	-1.40035	-25	1.0594e-07	7.07656e-05	type i inositol -trisphosphate 5-phosphatase cvp2-like	0	0.784
Mbwazirume	GSMUA_Achr3T08240_001	1.39569	25	0.000271775	0.0334312	pathogenesis-related protein 1-like	6.04946e-112	0.8475
Mbwazirume	GSMUA_Achr3T08250_001	2.46841	294	1.44678e-07	8.53947e-05	pathogenesis-related protein 1-like	8.14625e-97	0.8205
Mbwazirume	GSMUA_Achr3T08400_001	-1.99113	-98	9.50804e-06	0.00271368	polygalacturonase at1g48100-like	0	0.8395
Mbwazirume	GSMUA_Achr3T09170_001	1.82696	67	9.59292e-09	1.20078e-05	early nodulin-93-like	3.36574e-48	0.8935
Mbwazirume	GSMUA_Achr3T09620_001	1.8728	75	3.48289e-07	0.000166452	protein lurp-one-related 8-like	4.66997e-134	0.7925
Mbwazirume	GSMUA_Achr3T10050_001	1.30774	20	0.000208529	0.0276235	lob domain-containing protein 12-like	1.21363e-100	0.8385
Mbwazirume	GSMUA_Achr3T11480_001	-1.20991	-16	5.44149e-05	0.0104168	subtilisin-like protease	0	0.7475
Mbwazirume	GSMUA_Achr3T13440_001	1.76133	58	0.000378679	0.0415686	probable wrky transcription factor 40	0	0.619
Mbwazirume	GSMUA_Achr3T14300_001	1.24569	18	1.59696e-05	0.00394775	stem-specific protein tsjt1-like	0	0.8025
Mbwazirume	GSMUA_Achr3T14730_001	1.09529	12	0.00018431	0.025379	PREDICTED: uncharacterized protein LOC103978307	1.56596e-160	0.636
Mbwazirume	GSMUA_Achr3T15310_001	2.17868	151	1.31564e-06	0.000523385	3-ketoacyl- synthase 11-like	0	0.786
Mbwazirume	GSMUA_Achr3T15460_001	1.26175	18	1.73015e-06	0.000652453	heavy metal-associated isoprenylated plant protein 26-like	1.11596e-85	0.7185
Mbwazirume	GSMUA_Achr3T17110_001	1.5117	32	0.000158373	0.022913	very-long-chain 3-oxoacyl- reductase 1-like	0	0.827
Mbwazirume	GSMUA_Achr3T20200_001	1.9047	80	1.93509e-07	0.000106583	oxidoreductase transition metal ion-binding protein	4.35518e-32	0.582
Mbwazirume	GSMUA_Achr3T22720_001	-1.79031	-62	8.32595e-09	1.18815e-05	cen-like protein 2	5.87868e-124	0.944
Mbwazirume	GSMUA_Achr3T24000_001	-1.43153	-27	0.000382202	0.0418092	protein lurp-one-related 11-like	6.77115e-135	0.71
Mbwazirume	GSMUA_Achr3T24070_001	1.25975	18	0.000254799	0.0322557	glyoxysomal fatty acid beta-oxidation multifunctional protein mfp-a	0	0.8245
Mbwazirume	GSMUA_Achr3T25830_001	4.02696	10640	0.000253359	0.0322033	1-aminocyclopropane-1-carboxylate synthase 3-like	0	0.881
Mbwazirume	GSMUA_Achr3T27050_001	1.22785	17	0.000218945	0.0287606	glutamate receptor	0	0.842
Mbwazirume	GSMUA_Achr3T27180_001	2.36684	233	1.43237e-07	8.53947e-05	pyruvate cytosolic isozyme	0	0.8815
Mbwazirume	GSMUA_Achr3T31360_001	1.15583	14	0.000327253	0.0372251	receptor-like protein kinase hsl1	0	0.61
Mbwazirume	GSMUA_Achr4T02800_001	3.17797	1507	1.03403e-05	0.00287286	probable wrky transcription factor 71	0	0.669
Mbwazirume	GSMUA_Achr4T02890_001	1.926	84	4.98471e-06	0.00159689	transcription factor par1	3.92105e-64	0.742
Mbwazirume	GSMUA_Achr4T03820_001	1.99188	98	2.11845e-05	0.00496334	carboxyl-terminal peptidase	0	0.7385
Mbwazirume	GSMUA_Achr4T06820_001	1.6715	47	6.13019e-07	0.000278923	lob domain-containing protein 41-like	1.14058e-154	0.7475
Mbwazirume	GSMUA_Achr4T07220_001	2.39947	251	5.83346e-08	4.57854e-05	probable indole-3-acetic acid-amido synthetase	0	0.84
Mbwazirume	GSMUA_Achr4T08110_001	0.968916	9	0.000121602	0.0188064	aspartate cytoplasmic	0	0.941
Mbwazirume	GSMUA_Achr4T15630_001	1.34521	22	0.000302131	0.0353155	probable indole-3-acetic acid-amido synthetase	0	0.8845
Mbwazirume	GSMUA_Achr4T16980_001	-3.50546	-3202	1.29882e-19	2.03882e-15	transcription factor myc4-like	7.03585e-144	0.6
Mbwazirume	GSMUA_Achr4T17250_001	3.63024	4268	1.29975e-10	4.53395e-07	germin-like protein subfamily t member 2	1.63394e-94	0.658
Mbwazirume	GSMUA_Achr4T23040_001	2.9817	959	8.3758e-06	0.00245058	fe(2+) transport protein 1-like	1.15766e-161	0.7355
Mbwazirume	GSMUA_Achr4T23150_001	2.27542	189	2.97805e-06	0.00101626	PREDICTED: uncharacterized protein LOC103713846	1.28467e-17	0.5785
Mbwazirume	GSMUA_Achr4T23970_001	2.3362	217	5.05246e-08	4.24539e-05	peroxidase 27-like	4.84284e-140	0.603
Mbwazirume	GSMUA_Achr4T30400_001	1.65068	45	1.29342e-05	0.00338391	PREDICTED: uncharacterized protein LOC103982339	9.9325e-112	0.821
Mbwazirume	GSMUA_Achr4T30870_001	-2.42294	-265	0.000188239	0.0256947	1-aminocyclopropane-1-carboxylate synthase 7-like	0	0.821
Mbwazirume	GSMUA_Achr5T02910_001	2.56218	365	9.75845e-07	0.000408489	tpa: bifunctional inhibitor ltp seed storage protein family	3.56671e-83	0.8
Mbwazirume	GSMUA_Achr5T03950_001	1.92832	85	9.40134e-09	1.20078e-05	phenylalanine ammonia-lyase	0	0.845
Mbwazirume	GSMUA_Achr5T04840_001	1.0686	12	0.000140256	0.0209683	NA	-	-
Mbwazirume	GSMUA_Achr5T08230_001	-0.812386	-6	0.000220788	0.0288818	two-component response regulator arr8-like	1.57494e-119	0.8025
Mbwazirume	GSMUA_Achr5T09690_001	2.18167	152	9.4892e-07	0.000406482	1-aminocyclopropane-1-carboxylate oxidase 1	0	0.7785
Mbwazirume	GSMUA_Achr5T11300_001	1.54178	35	1.52769e-05	0.00386789	3-ketoacyl- synthase 1-like	1.7084e-167	0.758
Mbwazirume	GSMUA_Achr5T11960_001	1.19573	16	6.82865e-05	0.0125743	glutathione s-transferase u10-like	4.11557e-149	0.7685
Mbwazirume	GSMUA_Achr5T12830_001	2.26588	184	0.000140236	0.0209683	-oxoglutarate 3-dioxygenase-like	0	0.846
Mbwazirume	GSMUA_Achr5T13360_001	1.06787	12	0.000175382	0.0245809	glucuronosyltransferase pgsip8	0	0.8485
Mbwazirume	GSMUA_Achr5T14600_001	2.07836	120	0.000151482	0.0222233	myb-related protein myb4-like	1.72374e-139	0.658
Mbwazirume	GSMUA_Achr5T16900_001	1.83429	68	1.01274e-05	0.00283883	cytochrome c	2.26504e-54	0.8575
Mbwazirume	GSMUA_Achr5T16920_001	5.77211	591711	7.02845e-10	1.75914e-06	protein nrt1 ptr family -like	0	0.8245
Mbwazirume	GSMUA_Achr5T17970_001	3.52932	3383	0.000296431	0.035171	blue copper	7.09903e-85	0.829
Mbwazirume	GSMUA_Achr5T18600_001	1.77103	59	0.000276683	0.0335385	myb-related protein myb4-like	2.81277e-146	0.6725
Mbwazirume	GSMUA_Achr5T18780_001	1.74949	56	4.73806e-11	2.47919e-07	PREDICTED: uncharacterized protein LOC103985808	4.50047e-150	0.716
Mbwazirume	GSMUA_Achr5T18790_001	2.43992	275	9.27821e-05	0.015577	PREDICTED: uncharacterized protein LOC103985806	0	0.681
Mbwazirume	GSMUA_Achr5T24590_001	1.2431	18	0.000194712	0.0264631	polcalcin phl p 7-like	2.76916e-52	0.8745
Mbwazirume	GSMUA_Achr5T25210_001	3.24227	1747	0.000401449	0.0430154	auxin efflux carrier component 8	0	0.7405
Mbwazirume	GSMUA_Achr5T26700_001	2.01579	104	5.00282e-05	0.0097555	germin-like protein 2-1	2.78123e-102	0.6795
Mbwazirume	GSMUA_Achr5T26730_001	3.1964	1572	5.77821e-08	4.57854e-05	germin-like protein 2-1	1.64954e-139	0.891
Mbwazirume	GSMUA_Achr5T26740_001	1.88526	77	8.08162e-05	0.0139657	NA	-	-
Mbwazirume	GSMUA_Achr5T26750_001	2.57448	375	3.11769e-06	0.00105247	germin-like protein 2-1	1.9648e-139	0.891
Mbwazirume	GSMUA_Achr5T26760_001	3.22453	1677	5.13855e-08	4.24539e-05	germin-like protein 2-1	2.91226e-139	0.888
Mbwazirume	GSMUA_Achr5T26880_001	-1.02399	-11	0.000260198	0.0326757	squamosa promoter-binding-like protein 9	0	0.691
Mbwazirume	GSMUA_Achr5T28450_001	1.55522	36	1.15668e-05	0.00313052	abc transporter g family member 6-like	0	0.759
Mbwazirume	GSMUA_Achr5T29560_001	2.63507	432	8.11856e-08	5.79278e-05	respiratory supercomplex factor 2 homolog -like	4.04974e-34	0.8225
Mbwazirume	GSMUA_Achr5T29740_001	3.5222	3328	2.74015e-08	2.68835e-05	curcumin synthase 2-like	0	0.816
Mbwazirume	GSMUA_Achr6T00870_001	1.05951	11	1.70533e-05	0.00411837	1-aminocyclopropane-1-carboxylate oxidase 1	0	0.8385
Mbwazirume	GSMUA_Achr6T01610_001	2.09084	123	2.13736e-06	0.000762529	acyl-protein thioesterase 2-like	1.4131e-167	0.892
Mbwazirume	GSMUA_Achr6T02610_001	2.0519	113	3.60901e-05	0.00760435	gdsl esterase lipase at1g74460	0	0.867
Mbwazirume	GSMUA_Achr6T03300_001	-2.75318	-566	2.965e-05	0.00650953	calmodulin binding	0	0.6835
Mbwazirume	GSMUA_Achr6T04470_001	2.99675	993	7.56864e-06	0.00228478	probable prolyl 4-hydroxylase 6	1.86831e-172	0.8115
Mbwazirume	GSMUA_Achr6T04570_001	2.9771	949	7.91995e-06	0.00234573	early nodulin-93-like	1.89196e-47	0.9355
Mbwazirume	GSMUA_Achr6T04690_001	0.868398	7	8.09605e-05	0.0139657	nucleobase-ascorbate transporter 3-like	3.63798e-123	0.881
Mbwazirume	GSMUA_Achr6T07370_001	1.36216	23	0.000234259	0.0302657	protein nrt1 ptr family -like	0	0.8315
Mbwazirume	GSMUA_Achr6T07680_001	1.64368	44	4.95928e-06	0.00159689	basic blue	1.66819e-73	0.8325
Mbwazirume	GSMUA_Achr6T09930_001	1.61725	41	0.000201064	0.0272086	protein faf- chloroplastic	8.83263e-112	0.571
Mbwazirume	GSMUA_Achr6T10730_001	-1.15388	-14	9.65602e-05	0.0158718	expansin alpha	9.94184e-180	0.92
Mbwazirume	GSMUA_Achr6T11690_001	1.7516	56	0.000263499	0.0328276	3-ketoacyl- synthase 10-like	0	0.832
Mbwazirume	GSMUA_Achr6T13000_001	1.21944	17	0.000287655	0.0344692	protein yls9-like	2.85366e-126	0.5755
Mbwazirume	GSMUA_Achr6T16980_001	1.36867	23	5.32513e-05	0.0102566	probable carboxylesterase 17	0	0.675
Mbwazirume	GSMUA_Achr6T17340_001	1.73226	54	1.23979e-05	0.00332678	probable purple acid phosphatase 20	0	0.731
Mbwazirume	GSMUA_Achr6T18540_001	-0.82649	-7	0.000156582	0.0227588	two-component response regulator arr17-like	1.23726e-131	0.7825
Mbwazirume	GSMUA_Achr6T19150_001	3.50175	3175	6.94642e-06	0.00213807	wound-responsive family protein	1.25431e-37	0.6435
Mbwazirume	GSMUA_Achr6T19160_001	2.30152	200	4.34992e-05	0.0087542	PREDICTED: uncharacterized protein LOC103988186	4.19823e-43	0.746
Mbwazirume	GSMUA_Achr6T27380_001	6.07529	1189289	8.88331e-29	2.78892e-24	germination family protein	2.70424e-59	0.8725
Mbwazirume	GSMUA_Achr6T28760_001	-1.01076	-10	8.75668e-05	0.0148603	transcription factor bhlh113-like	1.12393e-92	0.711
Mbwazirume	GSMUA_Achr6T30280_001	0.905944	8	0.000167874	0.0238991	acidic mammalian chitinase-like	0	0.735
Mbwazirume	GSMUA_Achr6T30740_001	3.49453	3123	1.80543e-10	5.66814e-07	premnaspirodiene oxygenase-like	8.90546e-90	0.698
Mbwazirume	GSMUA_Achr6T33870_001	2.41791	262	1.4465e-07	8.53947e-05	laccase-7-like isoform x1	0	0.7275
Mbwazirume	GSMUA_Achr6T33880_001	1.84191	69	0.000274733	0.0334312	laccase-7-like	0	0.718
Mbwazirume	GSMUA_Achr6T34380_001	1.02091	10	0.00036016	0.0405277	caffeoylshikimate esterase-like	0	0.818
Mbwazirume	GSMUA_Achr6T35680_001	3.09544	1246	1.34218e-08	1.54775e-05	laccase family protein	0	0.7905
Mbwazirume	GSMUA_Achr6T36060_001	1.29511	20	0.000101574	0.0163019	senescence-associated gene	4.86456e-26	0.8572
Mbwazirume	GSMUA_Achr7T00800_001	-0.955373	-9	0.000181118	0.0251602	transcription factor bhlh18-like	8.4675e-144	0.7305
Mbwazirume	GSMUA_Achr7T03060_001	2.77882	601	1.91539e-05	0.00455559	stearoyl acp desaturase 1	0	0.7225
Mbwazirume	GSMUA_Achr7T03450_001	1.40567	25	8.83034e-06	0.00254338	polyphenol chloroplastic-like	0	0.7905
Mbwazirume	GSMUA_Achr7T05070_001	0.980871	10	0.000271541	0.0334312	4-coumarate-- ligase 2-like	0	0.819
Mbwazirume	GSMUA_Achr7T06670_001	1.28385	19	0.00039603	0.0427973	l-lactate dehydrogenase b-like	0	0.8775
Mbwazirume	GSMUA_Achr7T07720_001	1.82982	68	0.000132324	0.0199726	calmodulin-like protein 11	8.85779e-100	0.868
Mbwazirume	GSMUA_Achr7T08990_001	1.59433	39	1.39885e-07	8.53947e-05	cytokinin dehydrogenase 6-like	0	0.695
Mbwazirume	GSMUA_Achr7T09530_001	3.06399	1159	0.000154554	0.0225684	probable f-box protein at4g22030	3.1761e-172	0.632
Mbwazirume	GSMUA_Achr7T12690_001	0.862916	7	0.00037239	0.0414581	phosphate-responsive 1 family protein	2.53689e-64	0.5525
Mbwazirume	GSMUA_Achr7T12930_001	-1.09246	-12	7.8618e-06	0.00234573	kinesin-like protein kif11	0	0.663
Mbwazirume	GSMUA_Achr7T13070_001	3.91091	8145	7.71335e-10	1.75914e-06	wat1-related protein at1g21890-like	0	0.8005
Mbwazirume	GSMUA_Achr7T13950_001	1.15373	14	0.000283583	0.0341115	uncharacterized acetyltransferase at3g50280-like	0	0.6805
Mbwazirume	GSMUA_Achr7T15900_001	1.32458	21	8.76241e-08	5.98034e-05	ribulose bisphosphate carboxylase small chain clone 512-like	5.95577e-128	0.819
Mbwazirume	GSMUA_Achr7T18320_001	1.06851	12	0.00041261	0.0439514	trans-cinnamate 4-monooxygenase	0	0.88
Mbwazirume	GSMUA_Achr7T18420_001	2.6909	491	0.000244587	0.031342	1-aminocyclopropane-1-carboxylate oxidase	0	0.935
Mbwazirume	GSMUA_Achr7T19340_001	2.17782	151	3.39449e-05	0.00729932	probable wrky transcription factor 40	2.09001e-127	0.629
Mbwazirume	GSMUA_Achr7T19800_001	0.806768	6	0.000273659	0.0334312	ethylene-responsive transcription factor 1-like	0	0.6545
Mbwazirume	GSMUA_Achr7T20280_001	1.34049	22	0.000167851	0.0238991	anthranilate o-methyltransferase 3-like	0	0.7795
Mbwazirume	GSMUA_Achr7T20420_001	1.67224	47	3.46391e-05	0.00739793	anthranilate o-methyltransferase 3-like	0	0.763
Mbwazirume	GSMUA_Achr7T20850_001	1.16616	15	1.43794e-05	0.00373091	pyrophosphate-energized vacuolar membrane proton pump-like	0	0.961
Mbwazirume	GSMUA_Achr7T22210_001	2.28207	191	3.88809e-07	0.000182189	peroxidase 4-like	4.1018e-174	0.881
Mbwazirume	GSMUA_Achr7T22300_001	-1.79736	-63	0.000442567	0.0466254	probable protein phosphatase 2c 73	0	0.723
Mbwazirume	GSMUA_Achr7T23000_001	1.4386	27	0.00010953	0.017185	palmitoyl-acyl carrier protein chloroplastic-like	0	0.7865
Mbwazirume	GSMUA_Achr7T23430_001	1.76941	59	6.62044e-08	5.06948e-05	dirigent protein 11-like	5.65954e-119	0.6505
Mbwazirume	GSMUA_Achr7T23440_001	1.78425	61	2.62818e-05	0.00602276	NA	-	-
Mbwazirume	GSMUA_Achr7T27070_001	7.02209	10521864	1.22791e-06	0.000500654	sugar transport protein 13	0	0.8825
Mbwazirume	GSMUA_Achr7T27110_001	2.44553	279	9.16284e-05	0.015466	calcium-binding protein pbp1-like	1.59539e-73	0.852
Mbwazirume	GSMUA_Achr8T01230_001	0.958434	9	0.000376118	0.0415686	fructose-bisphosphate aldolase cytoplasmic isozyme-like	0	0.8365
Mbwazirume	GSMUA_Achr8T02140_001	1.77833	60	7.09242e-05	0.0127969	abc transporter g family member 6-like	0	0.781
Mbwazirume	GSMUA_Achr8T03840_001	2.56511	367	0.000203502	0.027214	NA	-	-
Mbwazirume	GSMUA_Achr8T07730_001	-2.81165	-648	3.37565e-13	3.53261e-09	cen-like protein 2	1.08275e-123	0.9315
Mbwazirume	GSMUA_Achr8T08000_001	2.33176	215	4.02951e-05	0.00832279	ethylene-responsive transcription factor abr1-like	2.81751e-104	0.7085
Mbwazirume	GSMUA_Achr8T08250_001	-1.93353	-86	8.22286e-10	1.75914e-06	amino acid permease 3-like	0	0.8785
Mbwazirume	GSMUA_Achr8T10730_001	0.814813	7	0.000289428	0.0345498	transcription factor bhlh149-like	8.89775e-62	0.641
Mbwazirume	GSMUA_Achr8T10830_001	1.18873	15	0.000202808	0.027214	peroxidase 5-like	0	0.7135
Mbwazirume	GSMUA_Achr8T11540_001	-2.1163	-131	9.94438e-09	1.20078e-05	probable aquaporin pip1-2	1.36472e-121	0.973
Mbwazirume	GSMUA_Achr8T12260_001	-2.62914	-426	1.33989e-06	0.000525823	ferric reduction oxidase 2-like	0	0.8215
Mbwazirume	GSMUA_Achr8T12270_001	-2.62036	-417	1.46881e-07	8.53947e-05	ferric reduction oxidase 2-like	0	0.7595
Mbwazirume	GSMUA_Achr8T12940_001	3.9463	8837	0.000128161	0.0194377	thaumatin-like protein 1b	2.73539e-159	0.723
Mbwazirume	GSMUA_Achr8T15560_001	-1.38034	-24	0.0001425	0.0212028	xyloglucan endotransglucosylase hydrolase protein 22-like	2.44799e-155	0.8575
Mbwazirume	GSMUA_Achr8T15570_001	-1.31371	-21	1.23914e-07	7.93936e-05	probable isoaspartyl peptidase l-asparaginase 2	0	0.8325
Mbwazirume	GSMUA_Achr8T15700_001	2.29879	199	5.57263e-05	0.0106032	dirigent protein 11-like	1.13382e-114	0.763
Mbwazirume	GSMUA_Achr8T18790_001	1.91956	83	1.28557e-05	0.00338391	arogenate dehydratase prephenate dehydratase chloroplastic-like	0	0.6935
Mbwazirume	GSMUA_Achr8T18920_001	0.933137	9	0.000203704	0.027214	senescence regulator	2.4563e-65	0.6495
Mbwazirume	GSMUA_Achr8T19490_001	0.994293	10	4.32998e-05	0.0087542	bowman-birk type trypsin inhibitor-like	3.30135e-65	0.743
Mbwazirume	GSMUA_Achr8T19610_001	-1.5816	-38	0.000302591	0.0353155	NA	-	-
Mbwazirume	GSMUA_Achr8T20530_001	-1.02617	-11	0.000183323	0.0253543	early light-induced protein chloroplastic-like	5.46281e-88	0.7595
Mbwazirume	GSMUA_Achr8T21350_001	1.19436	16	3.66184e-05	0.00766422	superoxide dismutase	5.14115e-176	0.884
Mbwazirume	GSMUA_Achr8T22700_001	1.58758	39	5.13493e-05	0.0099513	lipoxygenase 5	0	0.792
Mbwazirume	GSMUA_Achr8T23410_001	1.98996	98	2.74306e-05	0.00619556	dna-binding protein escarola	1.19493e-106	0.7055
Mbwazirume	GSMUA_Achr8T23770_001	-1.45697	-29	0.000378614	0.0415686	probable pectinesterase pectinesterase inhibitor 25	0	0.6555
Mbwazirume	GSMUA_Achr8T24680_001	1.6157	41	0.000351827	0.0398759	nac domain-containing protein 100-like	0	0.724
Mbwazirume	GSMUA_Achr8T25010_001	2.21478	164	8.66911e-11	3.8881e-07	bidirectional sugar transporter sweet4-like	0	0.8165
Mbwazirume	GSMUA_Achr8T25110_001	-2.32162	-210	1.28406e-05	0.00338391	probable wrky transcription factor 70	2.58206e-110	0.6465
Mbwazirume	GSMUA_Achr8T25430_001	-1.46796	-29	7.44591e-08	5.43638e-05	phototropin-2	0	0.8205
Mbwazirume	GSMUA_Achr8T26410_001	1.83067	68	4.87467e-05	0.0096861	NA	-	-
Mbwazirume	GSMUA_Achr8T28000_001	1.21834	17	4.36742e-06	0.00144332	glutamate synthase	0	0.7495
Mbwazirume	GSMUA_Achr8T29470_001	2.25435	180	2.46932e-06	0.000851914	alcohol dehydrogenase	0	0.948
Mbwazirume	GSMUA_Achr8T30910_001	2.03385	108	0.000362243	0.0405453	nudix hydrolase mitochondrial-like	2.4176e-94	0.822
Mbwazirume	GSMUA_Achr8T30930_001	1.73543	54	0.000417719	0.044305	3-ketoacyl- synthase 6-like	0	0.6875
Mbwazirume	GSMUA_Achr8T31060_001	1.19081	16	0.000213407	0.0281508	PREDICTED: uncharacterized protein LOC103995799	2.71672e-119	0.571
Mbwazirume	GSMUA_Achr8T31170_001	3.1787	1509	1.58442e-05	0.00394775	homeobox-leucine zipper protein hox12-like	1.13481e-107	0.717
Mbwazirume	GSMUA_Achr8T32640_001	1.42068	26	2.73347e-05	0.00619556	acyl-	0	0.744
Mbwazirume	GSMUA_Achr8T33360_001	2.80558	639	2.1274e-06	0.000762529	germin-like protein 2-1	1.62276e-143	0.8865
Mbwazirume	GSMUA_Achr8T33370_001	4.60089	39892	4.24858e-09	7.41023e-06	germin-like protein 2-1	7.43935e-147	0.877
Mbwazirume	GSMUA_Achr8T33380_001	4.71384	51742	6.88792e-09	1.08123e-05	germin-like protein 2-1	2.41274e-84	0.875
Mbwazirume	GSMUA_Achr8T33400_001	7.83089	67746556	2.35932e-08	2.38938e-05	germin-like protein 2-1	4.71802e-113	0.755
Mbwazirume	GSMUA_Achr8T33540_001	1.363	23	2.3792e-05	0.00553295	haloacid dehalogenase-like hydrolase domain-containing protein 3	0	0.932
Mbwazirume	GSMUA_Achr9T02490_001	1.74025	55	7.43144e-09	1.111e-05	polygalacturonase-like	0	0.7085
Mbwazirume	GSMUA_Achr9T03430_001	0.856885	7	0.000324386	0.037033	tropinone reductase homolog at1g07440-like	4.91913e-179	0.809
Mbwazirume	GSMUA_Achr9T03760_001	1.32567	21	0.000122549	0.0188599	hypothetical protein CISIN_1g034856mg	3.32947e-13	0.584
Mbwazirume	GSMUA_Achr9T07910_001	1.71169	51	4.93997e-05	0.00974348	NA	-	-
Mbwazirume	GSMUA_Achr9T10140_001	-1.40893	-26	8.02645e-05	0.0139657	snrna-activating protein complex subunit 4-like	4.32443e-116	0.708
Mbwazirume	GSMUA_Achr9T10150_001	-1.51144	-32	6.28097e-05	0.0117376	snrna-activating protein complex subunit 4-like	0	0.8
Mbwazirume	GSMUA_Achr9T10720_001	1.84014	69	2.00485e-05	0.0047325	protein gos9-like	6.79581e-86	0.7165
Mbwazirume	GSMUA_Achr9T11240_001	2.25145	178	6.21781e-09	1.02741e-05	dirigent protein 11-like	2.72146e-109	0.7125
Mbwazirume	GSMUA_Achr9T11250_001	1.80211	63	1.15578e-05	0.00313052	dirigent-like protein	7.06718e-120	0.7065
Mbwazirume	GSMUA_Achr9T11260_001	2.59246	391	8.40486e-10	1.75914e-06	dirigent protein 11-like	7.59393e-87	0.624
Mbwazirume	GSMUA_Achr9T11270_001	2.26381	184	8.45647e-08	5.8998e-05	dirigent protein 11-like	3.62128e-87	0.7095
Mbwazirume	GSMUA_Achr9T11900_001	-1.22731	-17	0.000298887	0.035171	PREDICTED: uncharacterized protein LOC103997679	1.1877e-54	0.85
Mbwazirume	GSMUA_Achr9T12200_001	2.31024	204	2.06389e-07	0.000111717	hypothetical protein TRIUR3_01140	1.8658e-13	0.551
Mbwazirume	GSMUA_Achr9T14110_001	2.30105	200	5.02534e-12	3.15541e-08	cytochrome p450 cyp73a100-like	0	0.847
Mbwazirume	GSMUA_Achr9T15480_001	-0.962545	-9	0.000188038	0.0256947	nitrate reductase	0	0.8245
Mbwazirume	GSMUA_Achr9T16420_001	3.6862	4855	2.78063e-07	0.000143111	beta-glucosidase 22-like	0	0.818
Mbwazirume	GSMUA_Achr9T17300_001	1.34013	22	0.000449969	0.0472467	flavonoid 3 -hydroxylase 1-like	0	0.7385
Mbwazirume	GSMUA_Achr9T17760_001	1.49919	32	0.000257639	0.0324843	cytokinin dehydrogenase 4-like	0	0.8285
Mbwazirume	GSMUA_Achr9T18860_001	2.51033	324	0.000273866	0.0334312	heptahelical transmembrane protein adipor1-like	3.16288e-39	0.8015
Mbwazirume	GSMUA_Achr9T23750_001	1.25136	18	6.61699e-05	0.0122923	pyruvate cytosolic isozyme	0	0.9215
Mbwazirume	GSMUA_Achr9T23850_001	3.04907	1120	3.63741e-08	3.4605e-05	lignin-forming anionic peroxidase-like	3.42993e-139	0.6365
Mbwazirume	GSMUA_Achr9T24410_001	1.44829	28	9.75539e-05	0.0158993	alpha beta-hydrolases superfamily protein	0	0.8295
Mbwazirume	GSMUA_Achr9T25690_001	1.89105	78	1.63239e-05	0.00400383	non-specific lipid-transfer protein at2g13820	8.51531e-68	0.7415
Mbwazirume	GSMUA_Achr9T26340_001	0.96896	9	0.000207639	0.0276222	glycine-rich cell wall structural	7.36236e-21	0.861
Mbwazirume	GSMUA_Achr9T26700_001	3.8562	7181	9.69736e-09	1.20078e-05	PREDICTED: uncharacterized protein LOC103999135	5.71982e-57	0.8775
Mbwazirume	GSMUA_Achr9T29680_001	1.33264	22	0.000172025	0.0242184	protein yls9-like	4.40077e-134	0.6945
Mbwazirume	GSMUA_Achr9T30080_001	1.67864	48	0.000113305	0.01761	PREDICTED: uncharacterized protein LOC103999544	1.74787e-18	0.728
Mbwazirume	GSMUA_Achr9T30090_001	1.07109	12	0.000233438	0.0302657	PREDICTED: uncharacterized protein LOC103999544	4.93586e-44	0.797
Mbwazirume	GSMUA_Achr9T30590_001	2.94104	873	8.43008e-06	0.00245058	NA	-	-
Mbwazirume	GSMUA_Achr10T01840_001	2.92405	840	2.31e-08	2.38938e-05	cationic peroxidase 1-like	0	0.7915
Mbwazirume	GSMUA_Achr10T05990_001	1.50411	32	0.000319459	0.0367377	cationic peroxidase 1-like	4.52242e-163	0.7895
Mbwazirume	GSMUA_Achr10T08750_001	5.02421	105733	1.64884e-07	9.24383e-05	salt stress-induced	4.23176e-62	0.5947
Mbwazirume	GSMUA_Achr10T08760_001	4.52842	33761	4.85797e-08	4.23655e-05	protein gos9-like	9.60318e-105	0.5415
Mbwazirume	GSMUA_Achr10T09500_001	2.90814	809	2.7647e-05	0.00619984	wat1-related protein at5g64700-like	0	0.7785
Mbwazirume	GSMUA_Achr10T10290_001	-1.35661	-23	3.75705e-08	3.46919e-05	cen-like protein 2	4.11602e-123	0.9175
Mbwazirume	GSMUA_Achr10T12970_001	1.04273	11	1.74569e-06	0.000652453	wound-induced protein 1-like	3.39036e-61	0.6925
Mbwazirume	GSMUA_Achr10T13540_001	2.4313	270	0.000298352	0.035171	zinc finger protein zat12-like	4.39961e-94	0.6615
Mbwazirume	GSMUA_Achr10T14750_001	2.80326	636	2.01422e-06	0.000735308	3 -n-debenzoyl-2 -deoxytaxol n-benzoyltransferase-like	0	0.67
Mbwazirume	GSMUA_Achr10T16960_001	1.46868	29	5.79533e-05	0.0108949	omega-hydroxypalmitate o-feruloyl transferase-like	0	0.7785
Mbwazirume	GSMUA_Achr10T17810_001	-0.863128	-7	0.000168234	0.0238991	type i inositol -trisphosphate 5-phosphatase cvp2-like	0	0.734
Mbwazirume	GSMUA_Achr10T18540_001	1.76186	58	4.96562e-05	0.00974348	oligopeptide transporter 3-like	0	0.9405
Mbwazirume	GSMUA_Achr10T18550_001	2.16103	145	0.000148421	0.0218765	NA	-	-
Mbwazirume	GSMUA_Achr10T18590_001	-1.24036	-17	0.000437472	0.0462439	e3 ubiquitin-protein ligase at3g02290-like	3.79732e-112	0.5475
Mbwazirume	GSMUA_Achr10T20610_001	1.72644	53	0.000236069	0.0303745	chalcone synthase	0	0.7085
Mbwazirume	GSMUA_Achr10T20620_001	1.61321	41	0.000398051	0.0427973	chalcone synthase	0	0.773
Mbwazirume	GSMUA_Achr10T20630_001	1.65961	46	3.21787e-05	0.00696724	chalcone synthase	0	0.7725
Mbwazirume	GSMUA_Achr10T20750_001	2.18284	152	9.77405e-05	0.0158993	transmembrane protein 136	4.27921e-157	0.8485
Mbwazirume	GSMUA_Achr10T21110_001	2.54944	354	5.53847e-06	0.00175637	2-aminoethanethiol dioxygenase-like isoform x1	3.63724e-160	0.7285
Mbwazirume	GSMUA_Achr10T23780_001	1.91824	83	3.92474e-09	7.24807e-06	wat1-related protein at4g30420-like	0	0.733
Mbwazirume	GSMUA_Achr10T24510_001	0.876816	8	0.000299113	0.035171	probable trehalose-phosphate phosphatase 6	0	0.8615
Mbwazirume	GSMUA_Achr10T25530_001	-1.28384	-19	0.000280404	0.0338587	protein faf- chloroplastic	0	0.6185
Mbwazirume	GSMUA_Achr10T27870_001	1.35674	23	0.000176492	0.0246266	peroxidase p7-like	1.74731e-178	0.7465
Mbwazirume	GSMUA_Achr10T28390_001	2.25675	181	1.51531e-05	0.00386774	udp-glycosyltransferase 73c6-like	0	0.617
Mbwazirume	GSMUA_Achr11T02710_001	1.07869	12	0.000110023	0.017185	heavy metal-associated isoprenylated plant protein 26-like	2.60376e-92	0.914
Mbwazirume	GSMUA_Achr11T02770_001	2.30575	202	8.57122e-05	0.0146247	mads-box transcription factor 50-like	1.54401e-80	0.73
Mbwazirume	GSMUA_Achr11T03210_001	-2.71887	-523	3.76228e-05	0.0078223	ethylene-responsive transcription factor erf027-like	8.10593e-76	0.6855
Mbwazirume	GSMUA_Achr11T06570_001	-1.04201	-11	0.000462979	0.0482898	beta-glucosidase 18-like	0	0.747
Mbwazirume	GSMUA_Achr11T09200_001	0.981397	10	9.56794e-05	0.0158098	alanine aminotransferase 2	0	0.899
Mbwazirume	GSMUA_Achr11T10310_001	1.44054	28	0.000317961	0.0366999	glucan endo- -beta-glucosidase gvi	3.38375e-165	0.679
Mbwazirume	GSMUA_Achr11T11040_001	0.921243	8	0.000317006	0.0366999	glyceraldehyde-3-phosphate dehydrogenase cytosolic-like	0	0.9635
Mbwazirume	GSMUA_Achr11T11410_001	1.7097	51	6.84888e-05	0.0125743	omega-hydroxypalmitate o-feruloyl transferase-like	0	0.731
Mbwazirume	GSMUA_Achr11T15630_001	2.45583	286	4.29157e-06	0.00143334	flavonoid 3 -hydroxylase 1-like	0	0.711
Mbwazirume	GSMUA_Achr11T15810_001	2.13385	136	2.886e-05	0.00642597	ethylene-responsive transcription factor erf071-like	2.65781e-123	0.6365
Mbwazirume	GSMUA_Achr11T16120_001	1.88171	76	7.1187e-06	0.00216982	probable glycerol-3-phosphate acyltransferase 3	0	0.751
Mbwazirume	GSMUA_Achr11T16130_001	2.35425	226	0.000125881	0.0191846	transcription factor myb108-like	0	0.719
Mbwazirume	GSMUA_Achr11T16140_001	1.76927	59	4.17832e-05	0.00857374	galactinol synthase 2-like	0	0.872
Mbwazirume	GSMUA_Achr11T16380_001	1.42167	26	0.000103687	0.0165241	phenylalanine ammonia-lyase-like	0	0.8225
Mbwazirume	GSMUA_Achr11T18690_001	1.78578	61	7.61516e-05	0.0135072	PREDICTED: uncharacterized protein LOC105032723	0.000168201	0.75
Mbwazirume	GSMUA_Achr11T19780_001	2.32606	212	0.000144953	0.0214661	expansin-a2-like	2.59329e-152	0.924
Mbwazirume	GSMUA_Achr11T20100_001	0.907512	8	0.000362899	0.0405453	cysteine inhibitor partial	6.56482e-49	0.842
Mbwazirume	GSMUA_Achr11T21420_001	1.50082	32	1.82331e-06	0.000673446	heavy metal-associated isoprenylated plant protein 26-like	4.18645e-135	0.813
Mbwazirume	GSMUA_Achr11T22160_001	2.56313	366	3.21638e-05	0.00696724	p27-like protein	3.80563e-100	0.6595
Mbwazirume	GSMUA_Achr11T22530_001	1.27635	19	7.03965e-05	0.0127969	actin-depolymerizing factor 5	1.42726e-101	0.8965
Mbwazirume	GSMUA_Achr11T22820_001	3.51363	3263	3.41726e-07	0.000166452	myb-related protein myb4-like	4.06668e-132	0.6825
Mbwazirume	GSMUA_Achr11T23590_001	-0.966541	-9	0.000100109	0.0162006	root phototropism protein 2	0	0.754
Mbwazirume	GSMUA_Achr11T23660_001	1.2736	19	3.50508e-05	0.00743526	alpha-expansin 8 precursor family protein	2.86017e-144	0.9235
Mbwazirume	GSMUA_Achr11T24450_001	1.79697	63	0.000123709	0.0189455	short-chain dehydrogenase tic chloroplastic-like	0	0.8815
Mbwazirume	GSMUA_Achr11T24780_001	2.71382	517	1.38038e-08	1.54775e-05	pyruvate decarboxylase 1-like	0	0.8605
Mbwazirume	GSMUA_AchrUn_randomT03780_001	4.62866	42527	2.40511e-06	0.000838983	bromodomain-containing protein ddb_g0278469-like	4.50227e-102	0.556
Mbwazirume	GSMUA_AchrUn_randomT04330_001	2.09588	125	1.555e-05	0.00390553	germin-like protein 2-1	1.46291e-171	0.862
Mbwazirume	GSMUA_AchrUn_randomT06070_001	2.18385	153	7.77932e-05	0.0137209	blue copper protein	5.29779e-109	0.7245
Mbwazirume	GSMUA_AchrUn_randomT08000_001	-0.909819	-8	0.000321957	0.03689	uncharacterized acetyltransferase at3g50280-like	1.13072e-165	0.74
Mbwazirume	GSMUA_AchrUn_randomT11180_001	1.40528	25	0.000101774	0.0163019	abc transporter g family member 10-like	0	0.538
Mbwazirume	GSMUA_AchrUn_randomT11830_001	1.36749	23	4.32092e-08	3.87586e-05	cytochrome b5	6.57079e-90	0.8955
Mbwazirume	GSMUA_AchrUn_randomT12090_001	2.37914	239	3.31045e-07	0.000166452	hypoxia-responsive family protein	1.46536e-45	0.841
Mbwazirume	GSMUA_AchrUn_randomT12160_001	0.83262	7	0.000412985	0.0439514	cytochrome p450 94b3-like	0	0.579
Mbwazirume	GSMUA_AchrUn_randomT14480_001	-1.37421	-24	0.000262463	0.0328276	transcription initiation factor tfiid subunit 3-like	1.39605e-130	0.6945
Mbwazirume	GSMUA_AchrUn_randomT17100_001	3.40594	2546.5	8.45927e-05	0.0145125	thaumatin-like protein 1	2.92804e-29	0.525
Mbwazirume	GSMUA_AchrUn_randomT20300_001	2.13033	135	2.3975e-05	0.00553453	truncated transcription factor cauliflower a-like isoform x1	3.80983e-47	0.6845
Mbwazirume	GSMUA_AchrUn_randomT23790_001	5.4499	281777	9.88291e-06	0.00279526	flavonol synthase flavanone 3-hydroxylase-like	0	0.83
Mbwazirume	GSMUA_AchrUn_randomT25470_001	3.915	8222.34	1.64694e-05	0.00400819	flavonoid 3 5 -hydroxylase	0	0.6965
Mbwazirume	GSMUA_AchrUn_randomT27800_001	7.36764	2.3315e+07	6.55836e-07	0.000294142	germin-like protein 2-1	6.87028e-140	0.8735
Mbwazirume	GSMUA_AchrUn_randomT28090_001	2.93382	858.648	7.13421e-08	5.33282e-05	germin-like protein subfamily t member 2	2.30012e-71	0.5595
Mbwazirume	GSMUA_AchrUn_randomT28510_001	2.15477	142.812	6.75777e-06	0.00210059	NA	-	-
FC: fold change (stress vs. control). FDR: false discovery rate. NA: not available data.

## Sheet: Table S3
Supplementary Table S3. List of 92 differentially expressed genes commonly detected in the three genotypes after 5% of PEG treatment and BLAST2GO annotation.
		Cachaco			Grande Naine			Mbwazirume
Seq. Name	Detection method	FC	p-value	FDR	FC	p-value	FDR	FC	p-value	FDR	Putative function	Enzyme Codes	Seq. Length	#Hits	min. eValue	mean Similarity	#GOs	GOs
GSMUA_Achr1T01860_001	R-RLE	259	2.58412e-05	0.005	15	0.000929272	0.046	79	4.46293e-06	0.0015	kunitz family trypsin and protease inhibitor		201	20	4.41621e-138	0.6715	4	P:negative regulation of endopeptidase activity; F:endopeptidase inhibitor activity; C:cell wall; C:apoplast
GSMUA_Achr1T05790_001	K-S/PLS	-0.58	0.271296	1	-0.28	0.0263499	0.35	-0.86	0.739847	1	glutathione-dependent formaldehyde dehydrogenase	EC:1.1.1.284; EC:1.1.1.1	380	20	0	0.966	15	P:catabolic process; F:ion binding; P:anatomical structure development; P:cellular amino acid metabolic process; P:biosynthetic process; P:transport; P:response to stress; F:molecular_function; P:small molecule metabolic process; C:peroxisome; P:cell death; F:oxidoreductase activity; P:lipid metabolic process; C:cytosol; P:cellular nitrogen compound metabolic process
GSMUA_Achr1T10090_001	R-RLE + K-S/PLS	-11	1.33655e-05	0.003	-25	0.000109624	0.01	-16	2.92393e-05	0.0065	ndh-dependent cyclic electron flow 1 isoform 2	-	463	20	0	0.8285	15	P:generation of precursor metabolites and energy; F:transferase activity, transferring glycosyl groups; P:catabolic process; P:protein complex assembly; C:protein complex; P:biosynthetic process; C:intracellular; C:plastid; C:thylakoid; P:small molecule metabolic process; P:carbohydrate metabolic process; P:cofactor metabolic process; P:lipid metabolic process; P:photosynthesis; P:cellular nitrog…
GSMUA_Achr1T10490_001	K-S/PLS	4.7286	0.0526778	0.81	1.91506	0.306054	0.86	2.69467	0.116631	0.93	---NA---		121	0	-	-	0	-
GSMUA_Achr1T14480_001	K-S/PLS	2.66899	0.104635	1	3.34354	0.0408574	0.43	3.50244	0.0266969	0.57	unc-13-like protein	-	817	20	0	0.613	2	P:biological_process; P:anatomical structure development
GSMUA_Achr1T14810_001	K-S/PLS	-0.6	0.34398	1	-0.42	0.138406	0.69	-0.7	0.462088	1	rac-like gtp binding protein rho1	-	106	20	1.67583e-46	0.9585	15	P:biological_process; P:cytoskeleton organization; P:protein complex assembly; P:signal transduction; P:cell morphogenesis; F:ion binding; C:nucleolus; C:cellular_component; F:molecular_function; P:growth; C:cell; P:vesicle-mediated transport; C:cytoskeleton; C:cytoplasm; P:cell differentiation
GSMUA_Achr1T22680_001	K-S/PLS	3.30571	0.0524544	0.81	2.61998	0.103319	0.62	2.41767	0.121906	0.93	glycine-rich family protein		211	20	1.16117e-20	0.5435	1	C:plastid
GSMUA_Achr1T23550_001	K-S/PLS	20	1.34234e-05	0.003	3.94212	0.0246714	0.34	6.20078	0.00386443	0.22	transmembrane protein 230-like	-	105	20	9.37446e-41	0.851	2	P:lipid metabolic process; P:biosynthetic process
GSMUA_Achr1T24450_001	K-S/PLS	-0.44	0.211546	1	-0.28	0.0605139	0.5	-0.41	0.160255	0.97	signal peptide peptidase isoform 1	EC:3.4.23	305	20	1.11559e-149	0.8765	8	P:biological_process; P:cellular protein modification process; P:anatomical structure development; C:cytoplasmic membrane-bounded vesicle; C:endoplasmic reticulum; P:biosynthetic process; F:peptidase activity; C:cellular_component
GSMUA_Achr1T27360_001	K-S/PLS	29	2.13683e-09	2.5e-06	6.31101	0.00210248	0.083	5.55943	0.005922	0.27	persulfide dioxygenase ethe1 mitochondrial-like	EC:3.1.2.6; EC:1.13.11.18	243	20	9.6712e-132	0.889	9	P:small molecule metabolic process; P:embryo development; P:biological_process; P:catabolic process; F:oxidoreductase activity; C:mitochondrion; P:anatomical structure development; F:molecular_function; P:response to stress
GSMUA_Achr2T01200_001	K-S/PLS	4.79834	0.0211285	0.53	4.96899	0.034735	0.4	4.39646	0.0276412	0.58	methyltransferase ddb_g0268948-like	-	211	20	2.97199e-90	0.6305	1	P:biological_process
GSMUA_Achr2T02480_001	R-RLE + K-S/PLS	3402	2.08815e-12	4.9e-09	3738	8.56158e-17	6.8e-13	250	2.58924e-07	0.00014	coproporphyrinogen-iii chloroplastic-like	EC:1.3.3.3	307	20	0	0.9005	9	P:biological_process; F:oxidoreductase activity; P:cofactor metabolic process; P:cellular nitrogen compound metabolic process; P:biosynthetic process; C:extracellular region; C:cellular_component; C:plastid; F:molecular_function
GSMUA_Achr2T04820_001	K-S/PLS	108.776	0.000661075	0.061	59.9151	0.000242529	0.02	5961	2.13827e-08	2.3e-05	caffeic acid o-methyltransferase	EC:2.1.1	329	20	1.68055e-137	0.7635	4	P:secondary metabolic process; F:methyltransferase activity; P:biosynthetic process; C:intracellular
GSMUA_Achr2T07320_001	R-RLE + K-S/PLS	31	9.42904e-09	8.6e-06	12	2.21543e-05	0.0033	20	2.17697e-07	0.00012	alanine aminotransferase	EC:4.4.1.14; EC:2.6.1.2	488	20	0	0.904	10	P:biological_process; P:catabolic process; C:mitochondrion; F:ion binding; F:lyase activity; P:cellular amino acid metabolic process; P:biosynthetic process; P:response to stress; F:molecular_function; C:plastid
GSMUA_Achr2T08040_001	K-S/PLS	10	0.000108497	0.015	5.55876	0.0212653	0.31	21	8.22554e-07	0.00036	alcohol dehydrogenase 1	-	381	20	0	0.9515	6	P:biological_process; F:oxidoreductase activity; F:ion binding; C:cytosol; C:plasma membrane; P:response to stress
GSMUA_Achr2T08720_001	R-RLE + K-S/PLS	178	2.41631e-15	1.5e-11	15	2.57267e-05	0.0036	30	1.11056e-06	0.00046	non-symbiotic hemoglobin	-	164	20	3.45688e-88	0.905	5	C:cell wall; F:ion binding; P:transport; F:molecular_function; C:plasma membrane
GSMUA_Achr2T14000_001	K-S/PLS	3.36523	0.0414679	0.73	2.30968	0.134746	0.68	4.53059	0.0151571	0.43	protein transparent testa 12-like	-	522	20	0	0.885	4	P:biological_process; P:transmembrane transport; F:transmembrane transporter activity; C:plasma membrane
GSMUA_Achr2T14540_001	K-S/PLS	2.64812	0.0593581	0.85	2.05112	0.179803	0.75	2.69591	0.0558204	0.77	glycosyltransferase ago61	-	465	20	8.2075e-124	0.6555	2	P:biological_process; F:oxidoreductase activity
GSMUA_Achr2T16620_001	K-S/PLS	-0.59	0.329933	1	-0.76	0.609717	0.98	-0.66	0.401324	1	u2 small nuclear ribonucleoprotein b -like	-	321	20	2.25469e-104	0.72	1	F:molecular_function
GSMUA_Achr3T02450_001	R-RLE + K-S/PLS	431	4.15116e-13	1.2e-09	572	2.11885e-13	7.5e-10	416	1.57358e-12	1.2e-08	prolyl 4-hydroxylase subunit alpha-1-like	EC:1.14.11.2	258	20	1.50768e-122	0.812	9	P:biological_process; P:carbohydrate metabolic process; F:oxidoreductase activity; C:mitochondrion; F:ion binding; P:cellular protein modification process; P:cellular amino acid metabolic process; C:Golgi apparatus; P:biosynthetic process
GSMUA_Achr3T09170_001	K-S/PLS	36	5.98397e-05	0.0092	5.89488	0.00418297	0.13	67	9.59292e-09	1.2e-05	early nodulin-93-like		101	20	1.09795e-32	0.876	0	-
GSMUA_Achr3T16470_001	K-S/PLS	-0.26	0.0370502	0.69	-0.3	0.0465274	0.45	-0.21	0.00745008	0.31	transcription factor-like protein dpb-like	-	280	20	5.87501e-70	0.7055	5	P:biological_process; P:biosynthetic process; P:cellular nitrogen compound metabolic process; F:molecular_function; C:intracellular
GSMUA_Achr3T22110_001	K-S/PLS	-0.36	0.14357	1	-0.1	0.00341783	0.11	-0.18	0.00964418	0.35	isoform 2	-	175	20	1.28536e-54	0.6725	1	P:biological_process
GSMUA_Achr3T22350_001	K-S/PLS	-0.34	0.046081	0.77	-0.39	0.0831748	0.57	-0.5	0.184602	0.98	embryogenesis-associated protein emb8-like	-	551	20	0	0.7175	1	F:molecular_function
GSMUA_Achr3T23430_001	K-S/PLS	4.00031	0.0101884	0.36	5.34939	0.00384936	0.12	2.73098	0.0397741	0.67	mercaptopyruvate sulfurtransferase-like protein	EC:2.8.1.2; EC:2.8.1.1	306	20	2.2218e-166	0.854	12	P:small molecule metabolic process; P:secondary metabolic process; P:embryo development; P:sulfur compound metabolic process; C:mitochondrion; C:cytosol; P:cellular amino acid metabolic process; P:biosynthetic process; P:cellular nitrogen compound metabolic process; P:aging; F:molecular_function; C:plastid
GSMUA_Achr4T08110_001	K-S/PLS	8	0.000307377	0.034	4.28294	0.0203418	0.3	9	0.000121602	0.019	aspartate aminotransferase	EC:2.6.1.9; EC:2.6.1.57; EC:2.6.1.5; EC:2.6.1.1	422	20	0	0.936	21	P:secondary metabolic process; P:biological_process; P:generation of precursor metabolites and energy; P:catabolic process; P:protein complex assembly; P:anatomical structure development; F:ion binding; P:cellular amino acid metabolic process; P:developmental maturation; P:biosynthetic process; F:molecular_function; P:response to stress; C:plastid; P:growth; C:plasma membrane; P:small molecule me…
GSMUA_Achr4T08240_001	K-S/PLS	12	4.37906e-06	0.0014	3.57311	0.0217941	0.31	4.04152	0.011575	0.38	6-phosphofructokinase 3-like	EC:2.7.1.11	470	20	0	0.913	10	P:small molecule metabolic process; P:biological_process; P:carbohydrate metabolic process; P:generation of precursor metabolites and energy; P:catabolic process; F:ion binding; C:cytosol; C:protein complex; F:kinase activity; C:plasma membrane
GSMUA_Achr4T08410_001	K-S/PLS	-0.64	0.394029	1	-0.49	0.177605	0.75	-0.37	0.0533108	0.76	glycosyl transferase family 1 protein isoform 1	-	1115	20	0	0.735	4	C:cytoplasm; P:biosynthetic process; C:organelle; C:intracellular
GSMUA_Achr4T16200_001	K-S/PLS	-0.69	0.514698	1	-0.5	0.225719	0.8	-0.41	0.125476	0.93	nuclear pore membrane glycoprotein 210-like	-	599	20	0	0.7345	1	F:molecular_function
GSMUA_Achr4T22000_001	K-S/PLS	1.58048	0.352771	1	1.99201	0.202497	0.78	2.74241	0.0514637	0.75	fam10 family protein at4g22670-like	-	401	20	1.89641e-119	0.8155	1	P:biological_process
GSMUA_Achr4T23150_001	K-S/PLS	125	8.76219e-06	0.0022	54.7089	0.00146554	0.066	189	2.97805e-06	0.001	hypothetical protein VITISV_003190		96	20	2.30194e-09	0.5395	0	-
GSMUA_Achr5T15830_001	K-S/PLS	2.13254	0.208854	1	3.19641	0.0418106	0.43	5.02624	0.00624755	0.28	transducin wd40 repeat-like superfamily protein isoform 1		757	20	0	0.646	2	F:molecular_function; C:Cul4-RING E3 ubiquitin ligase complex
GSMUA_Achr5T16900_001	R-RLE + K-S/PLS	912	3.56026e-08	2.7e-05	3047	1.17392e-09	9.6e-07	68	1.01274e-05	0.0028	cytochrome c	-	110	20	7.47878e-43	0.8535	5	P:generation of precursor metabolites and energy; C:mitochondrion; F:ion binding; C:plasma membrane; F:molecular_function
GSMUA_Achr5T18880_001	K-S/PLS	138	5.41396e-16	4.2e-12	5.23335	0.0104322	0.21	6.36667	0.000872615	0.089	thiosulfate sulfurtransferase 18-like	-	141	20	1.09825e-52	0.7295	9	P:biological_process; P:signal transduction; P:anatomical structure development; P:cell wall organization or biogenesis; P:aging; P:transport; P:response to stress; P:immune system process; C:plastid
GSMUA_Achr5T26730_001	R-RLE	2220	9.73851e-09	8.6e-06	41	0.00057322	0.032	1572	5.77821e-08	4.6e-05	germin-like protein 2-1	-	218	20	1.52326e-139	0.891	3	C:extracellular region; F:manganese ion binding; F:nutrient reservoir activity
GSMUA_Achr5T26760_001	R-RLE	16335	0.0002062	0.024	138	0.000364627	0.024	1677	5.13855e-08	4.2e-05	germin-like protein 2-1	-	218	20	2.68924e-139	0.888	3	C:extracellular region; F:manganese ion binding; F:nutrient reservoir activity
GSMUA_Achr5T27970_001	K-S/PLS	5.28335	0.0233907	0.56	7.19614	0.00219443	0.085	7.8403	0.00237979	0.17	ran-binding protein 10-like		193	20	2.72009e-17	0.8245	0	-
GSMUA_Achr5T29560_001	R-RLE + K-S/PLS	653	9.46446e-09	8.6e-06	119	6.22407e-10	6.4e-07	432	8.11856e-08	5.8e-05	respiratory supercomplex factor 2 homolog -like	-	89	20	4.04974e-34	0.8225	1	C:cellular_component
GSMUA_Achr6T04470_001	R-RLE	1032	7.06209e-10	9.5e-07	2065	6.06421e-09	3.6e-06	993	7.56864e-06	0.0023	prolyl 4-hydroxylase subunit alpha-1-like	EC:1.14.11.2	303	20	1.15596e-141	0.801	8	C:Golgi apparatus; F:L-ascorbic acid binding; C:cytoplasmic membrane-bounded vesicle; C:plasma membrane; F:iron ion binding; F:procollagen-proline 4-dioxygenase activity; C:mitochondrion; P:oxidation-reduction process
GSMUA_Achr6T10860_001	K-S/PLS	-0.21	0.0136595	0.42	-0.14	0.00129757	0.062	-0.36	0.0712047	0.84	phosphatidylinositol-4-phosphate 5-kinase family isoform 1	EC:2.7.1	1547	20	0	0.647	3	P:biological_process; F:ion binding; F:kinase activity
GSMUA_Achr6T17880_001	K-S/PLS	-0.1	0.144299	1	-0.12	0.097205	0.61	-0.1	0.0433057	0.7	parallel spindle 1 protein	-	205	20	2.88304e-34	0.634	10	P:biological_process; C:cell; P:chromosome organization; P:signal transduction; P:anatomical structure development; P:cellular protein modification process; P:anatomical structure formation involved in morphogenesis; P:cellular nitrogen compound metabolic process; P:biosynthetic process; C:cellular_component
GSMUA_Achr6T27380_001	R-RLE	1694341	3.76537e-10	5.7e-07	2012342204	5.3626e-32	1.7e-27	1189289	8.88331e-29	2.8e-24	germination family protein		90	20	2.49715e-59	0.8725	0	-
GSMUA_Achr6T36220_001	K-S/PLS	-0.44	0.146193	1	-0.34	0.0822957	0.57	-0.41	0.0928916	0.89	protein chloroplastic-like	-	1547	20	0	0.659	3	P:small molecule metabolic process; P:biological_process; F:molecular_function
GSMUA_Achr7T00220_001	K-S/PLS	-0.49	0.202473	1	-0.28	0.0370916	0.41	-0.62	0.357046	1	uncharacterized gpi-anchored protein at1g61900-like	-	915	20	0	0.7965	3	C:cytoplasmic membrane-bounded vesicle; C:cellular_component; C:plasma membrane
GSMUA_Achr7T03060_001	R-RLE	89	3.80552e-07	0.00018	2939	8.99348e-10	7.5e-07	601	1.91539e-05	0.0046	stearoyl acp desaturase 1	-	316	20	2.97238e-156	0.704	7	P:fatty acid metabolic process; P:single-organism cellular process; F:metal ion binding; P:regulation of cellular process; P:response to stress; F:acyl-[acyl-carrier-protein] desaturase activity; P:oxidation-reduction process
GSMUA_Achr7T04060_001	K-S/PLS	5.13882	0.010137	0.36	2.28248	0.145188	0.7	2.01446	0.181448	0.98	ubiquitin family protein isoform 1		546	20	0	0.715	0	-
GSMUA_Achr7T07990_001	K-S/PLS	-0.3	0.0341074	0.67	-0.21	0.0135708	0.25	-0.36	0.0756426	0.85	deoxyribodipyrimidine photolyase	-	374	20	2.4767e-180	0.8025	2	F:lyase activity; C:cytoplasmic membrane-bounded vesicle
GSMUA_Achr7T09980_001	K-S/PLS	-0.21	0.0113431	0.38	-0.66	0.474162	0.94	-0.4	0.104459	0.91	transcription factor hy5-like	-	135	20	1.49623e-49	0.7965	14	P:cell proliferation; P:biological_process; P:signal transduction; P:anatomical structure development; P:cellular protein modification process; P:biosynthetic process; F:molecular_function; P:nucleocytoplasmic transport; F:DNA binding; C:nucleus; P:chromosome organization; P:cell differentiation; F:nucleic acid binding transcription factor activity; P:cellular nitrogen compound metabolic process
GSMUA_Achr7T11040_001	K-S/PLS	-0.14	0.00937329	0.34	-0.3	0.0955703	0.6	-0.22	0.0337123	0.63	transcription activator glk1-like	-	427	20	6.54393e-108	0.5905	3	P:biological_process; P:cellular nitrogen compound metabolic process; P:biosynthetic process
GSMUA_Achr7T13070_001	R-RLE + K-S/PLS	255907	1.54918e-26	2.4e-22	387726	3.29178e-10	3.9e-07	8145	7.71335e-10	1.8e-06	wat1-related protein at1g21890-like	-	374	20	5.94355e-146	0.771	1	C:cellular_component
GSMUA_Achr7T13380_001	K-S/PLS	1384	6.15602e-08	3.9e-05	28	0.00018718	0.015	6.47047	0.00955567	0.35	2-aminoethanethiol dioxygenase-like	-	281	20	6.45374e-100	0.7435	2	P:biological_process; P:response to stress
GSMUA_Achr7T15900_001	R-RLE + K-S/PLS	66	1.90002e-13	6.5e-10	11	2.4881e-05	0.0035	21	8.76241e-08	6e-05	ribulose bisphosphate carboxylase small chain clone 512-like	EC:4.1.1.39	176	20	5.49983e-128	0.817	8	C:chloroplast part; F:monooxygenase activity; F:ribulose-bisphosphate carboxylase activity; P:response to red or far red light; P:photorespiration; P:carbon fixation; P:photosynthesis; P:oxidation-reduction process
GSMUA_Achr7T22620_001	K-S/PLS	-0.4	0.117286	1	-0.23	0.00983805	0.2	-0.46	0.161995	0.97	tbc1 domain family member 8b-like	-	789	20	0	0.735	4	P:small molecule metabolic process; C:cytoplasm; P:signal transduction; P:nucleobase-containing compound catabolic process
GSMUA_Achr8T01210_001	K-S/PLS	-0.43	0.384423	1	-0.2	0.0923734	0.6	-0.51	0.368189	1	zincin-like metalloproteases family protein	EC:3.4.24	149	20	3.42169e-51	0.8025	16	P:biological_process; P:macromolecular complex assembly; P:catabolic process; F:ion binding; P:anatomical structure development; P:cellular protein modification process; P:anatomical structure formation involved in morphogenesis; P:chromosome segregation; F:peptidase activity; P:DNA metabolic process; P:cell cycle; P:reproduction; P:small molecule metabolic process; P:cell division; P:chromosome …
GSMUA_Achr8T01670_001	K-S/PLS	18.4241	0.00031855	0.036	12.3245	0.0026335	0.095	16.048	0.00241249	0.17	---NA---		141	0	-	-	0	-
GSMUA_Achr8T03230_001	K-S/PLS	-0.13	0.000872571	0.074	-0.29	0.0652689	0.52	-0.2	0.00747062	0.31	magnesium transporter mrs2- chloroplastic-like	-	496	20	7.2559e-177	0.873	6	P:transmembrane transport; F:transmembrane transporter activity; P:homeostatic process; P:transport; C:cellular_component; C:plastid
GSMUA_Achr8T08250_001	K-S/PLS	-0.17	0.0063861	0.27	-19	0.000337972	0.023	-86	8.22286e-10	1.8e-06	amino acid carrier	-	500	20	0	0.855	1	C:cellular_component
GSMUA_Achr8T08310_001	K-S/PLS	-0.19	0.176379	1	-0.03	0.000646954	0.039	-0.04	0.0078686	0.31	pleckstrin homology domain-containing family a member 8-like		217	20	7.00166e-68	0.697	4	C:cytoplasm; F:glycolipid transporter activity; F:glycolipid binding; P:glycolipid transport
GSMUA_Achr8T08480_001	K-S/PLS	-0.18	0.0509212	0.8	-0.13	0.00980637	0.2	-0.34	0.0909876	0.89	probable serine threonine-protein kinase at1g09600-like	-	662	20	0	0.689	2	P:biological_process; F:kinase activity
GSMUA_Achr8T08600_001	K-S/PLS	4.60693	0.00276037	0.16	5.62985	0.0070146	0.17	3.78133	0.00860388	0.33	stem-specific protein tsjt1-like	-	237	20	1.03849e-127	0.8855	1	C:plasma membrane
GSMUA_Achr8T10820_001	K-S/PLS	2.86121	0.0382643	0.7	2.14995	0.148047	0.7	1.86307	0.195207	0.98	peptidase pyroglutamyl peptidase i-like isoform 1	-	220	20	7.70831e-123	0.864	2	P:biological_process; F:molecular_function
GSMUA_Achr8T15810_001	K-S/PLS	-0.72	0.532899	1	-0.6	0.329013	0.88	-0.52	0.189956	0.98	alanine-2-oxoglutarate aminotransferase 2 isoform 1	EC:2.6.1.44; EC:2.6.1.2; EC:2.6.1.4	482	20	0	0.936	8	C:peroxisome; F:ion binding; P:biosynthetic process; C:extracellular region; C:vacuole; C:cellular_component; F:molecular_function; C:plastid
GSMUA_Achr8T21350_001	R-RLE + K-S/PLS	18	7.36746e-06	0.002	16	9.38865e-07	0.00027	16	3.66184e-05	0.0077	manganese superoxide dismutase	EC:1.15.1.1	239	20	2.77808e-176	0.8745	6	P:embryo development; P:biological_process; F:oxidoreductase activity; C:mitochondrion; F:ion binding; P:response to stress
GSMUA_Achr8T23390_001	K-S/PLS	-0.75	0.578019	1	-0.36	0.0699815	0.53	-0.57	0.237399	1	geminivirus rep-interacting motor	-	1291	20	0	0.828	10	P:biological_process; C:cytoskeleton; C:cytoplasm; F:ion binding; C:cytosol; C:protein complex; F:cytoskeletal protein binding; F:molecular_function; C:plastid; C:plasma membrane
GSMUA_Achr8T33540_001	R-RLE + K-S/PLS	27	4.10226e-07	0.00019	50	2.91623e-09	2.1e-06	23	2.3792e-05	0.0055	haloacid dehalogenase-like hydrolase domain-containing protein 3-like isoform x1	EC:3.1.3.18	258	20	1.30861e-162	0.915	2	P:biological_process; F:phosphatase activity
GSMUA_Achr8T34450_001	K-S/PLS	191	4.95428e-05	0.0079	1073	1.99925e-05	0.003	239.495	0.000925394	0.092	protein yls9-like		210	20	3.50147e-66	0.6915	2	C:plant-type cell wall; P:defense response to virus
GSMUA_Achr9T10720_001	R-RLE	57	4.74488e-05	0.0077	36	1.01973e-07	4.1e-05	69	2.00485e-05	0.0047	protein gos9-like	-	175	20	6.2754e-86	0.7165	1	F:metal ion binding
GSMUA_Achr9T12910_001	K-S/PLS	3.68689	0.0396345	0.72	3.91744	0.0438489	0.44	4.11861	0.0190751	0.48	kinesin-related protein 4-like	-	260	20	1.65493e-40	0.4535	1	C:cell
GSMUA_Achr9T14110_001	R-RLE	77	5.09671e-05	0.0081	45	0.00019186	0.015	200	5.02534e-12	3.2e-08	cytochrome p450 cyp73a100-like	-	505	20	0	0.847	17	C:vacuolar membrane; C:endoplasmic reticulum; C:Golgi apparatus; C:plasma membrane; C:plant-type cell wall; C:plasmodesma; C:cytoplasmic membrane-bounded vesicle; F:monooxygenase activity; F:iron ion binding; F:oxidoreductase activity, acting on paired donors, with incorporation or reduction of molecular oxygen; F:heme binding; F:identical protein binding; P:pollen development; P:lignin metabolic…
GSMUA_Achr9T23750_001	R-RLE	67	7.28149e-08	4.5e-05	14	0.000127091	0.011	18	6.61699e-05	0.012	pyruvate kinase	EC:2.7.1.40	503	20	0	0.9135	7	C:cytoplasm; F:pyruvate kinase activity; P:phosphorylation; F:potassium ion binding; F:ATP binding; F:magnesium ion binding; P:glycolytic process
GSMUA_Achr9T26700_001	R-RLE	101274	1.3214e-08	1.1e-05	42294	1.23254e-10	1.8e-07	7181	9.69736e-09	1.2e-05	b12d protein	-	88	20	5.62162e-43	0.8635	1	C:cytoplasmic membrane-bounded vesicle
GSMUA_Achr10T08620_001	K-S/PLS	2.1561	0.163831	1	4.19861	0.00968085	0.2	1.97398	0.192897	0.98	guanine nucleotide-binding protein subunit gamma 2-like	-	104	20	4.72482e-24	0.7765	8	P:biological_process; P:signal transduction; P:cellular protein modification process; C:protein complex; F:signal transducer activity; P:transport; C:intracellular; C:plasma membrane
GSMUA_Achr10T08750_001	R-RLE	727433	2.36437e-09	2.6e-06	1096	4.80614e-05	0.0055	105733	1.64884e-07	9.2e-05	salt stress-induced		98	19	3.90781e-62	0.5811	0	-
GSMUA_Achr10T08760_001	R-RLE	163570	1.23528e-08	1e-05	486	0.00028377	0.02	33761	4.85797e-08	4.2e-05	protein gos9-like		185	20	8.86779e-105	0.5415	1	F:metal ion binding
GSMUA_Achr10T09870_001	K-S/PLS	7.60827	0.00206231	0.13	3.67616	0.0272967	0.35	3.34155	0.0209726	0.51	aldehyde dimeric nadp-preferring	EC:1.2.1.5	485	20	0	0.836	7	P:biological_process; F:oxidoreductase activity; C:endoplasmic reticulum; C:vacuole; C:cellular_component; P:response to stress; C:plastid
GSMUA_Achr10T12180_001	K-S/PLS	-0.22	0.0214194	0.53	-55	1.34784e-05	0.0023	-0.33	0.101815	0.91	rubredoxin-like superfamily protein	-	170	20	2.22223e-49	0.8455	1	F:ion binding
GSMUA_Achr10T15400_001	K-S/PLS	2.28273	0.10566	1	1.52921	0.42322	0.92	2.50654	0.0600916	0.79	pyruvate cytosolic isozyme-like	EC:2.7.1.40	528	20	0	0.9515	9	P:small molecule metabolic process; P:biological_process; P:carbohydrate metabolic process; P:generation of precursor metabolites and energy; P:catabolic process; F:ion binding; C:cytosol; F:kinase activity; C:plasma membrane
GSMUA_Achr10T15800_001	K-S/PLS	26.1857	0.00251416	0.15	11.8792	0.00314735	0.1	8.775	0.00981128	0.35	e3 ubiquitin-protein ligase pub23-like		366	20	1.58195e-124	0.667	4	C:ubiquitin ligase complex; P:protein ubiquitination; F:ubiquitin-protein transferase activity; F:ligase activity
GSMUA_Achr10T16540_001	K-S/PLS	2.62809	0.0716546	0.92	5.46057	0.00368393	0.12	3.15048	0.0182383	0.47	mitochondrial protoporphyrinogen oxidase	EC:1.3.3.4	574	20	0	0.792	8	P:embryo development; P:biological_process; F:oxidoreductase activity; P:cofactor metabolic process; P:anatomical structure development; P:biosynthetic process; P:cellular nitrogen compound metabolic process; C:plastid
GSMUA_Achr10T17230_001	K-S/PLS	-0.37	0.120607	1	-11	0.000441296	0.026	-0.55	0.295331	1	upf0481 protein at3g47200-like		380	20	5.1425e-126	0.7515	0	-
GSMUA_Achr10T28640_001	K-S/PLS	9	8.4055e-05	0.012	14	2.01018e-06	0.00048	6.95463	0.00805945	0.32	glucose-6-phosphate isomerase	EC:5.3.1.9	567	20	0	0.891	7	P:small molecule metabolic process; P:carbohydrate metabolic process; P:generation of precursor metabolites and energy; C:cytoplasm; P:catabolic process; P:biosynthetic process; F:isomerase activity
GSMUA_Achr10T31150_001	K-S/PLS	-0.41	0.132616	1	-0.44	0.188212	0.76	-0.62	0.39637	1	pentatricopeptide repeat-containing protein chloroplastic-like	-	1381	20	0	0.8065	10	P:embryo development; P:membrane organization; P:carbohydrate metabolic process; P:biological_process; P:cytoskeleton organization; P:protein complex assembly; P:cellular component assembly; P:biosynthetic process; C:plastid; F:hydrolase activity, acting on glycosyl bonds
GSMUA_Achr11T05360_001	K-S/PLS	-0.2	0.0515011	0.8	-10	0.000292092	0.021	-0.25	0.0225588	0.53	gdsl esterase lipase at1g28600-like		383	20	5.56985e-105	0.63	4	P:lipid metabolic process; F:hydrolase activity, acting on ester bonds; F:hydrolase activity; C:cytoplasmic membrane-bounded vesicle
GSMUA_Achr11T09200_001	K-S/PLS	7.73963	0.00368721	0.2	5.17407	0.00705327	0.17	10	9.56794e-05	0.016	alanine aminotransferase	-	509	20	0	0.889	9	P:biological_process; P:catabolic process; C:mitochondrion; F:ion binding; P:cellular amino acid metabolic process; P:biosynthetic process; P:response to stress; F:molecular_function; C:plastid
GSMUA_Achr11T18690_001	R-RLE	127	3.66668e-06	0.0012	22	0.000420329	0.026	61	7.61516e-05	0.014	---NA---		118	0	-	-	0	-
GSMUA_Achr11T20430_001	K-S/PLS	-0.43	0.16629	1	-0.57	0.350674	0.89	-0.42	0.141599	0.95	protein kinase akinbetagamma-2	EC:2.7.11	486	20	0	0.775	6	C:nucleus; P:cellular protein modification process; F:kinase activity; F:enzyme regulator activity; P:response to stress; F:molecular_function
GSMUA_Achr11T23590_001	K-S/PLS	-0.2	0.0581887	0.84	-10	3.0266e-05	0.004	-9	0.000100109	0.016	root phototropism protein 2-like	-	580	20	0	0.6955	1	P:biological_process
GSMUA_Achr11T24350_001	K-S/PLS	-0.1	0.0164875	0.47	-0.3	0.0368332	0.41	-0.38	0.0808875	0.87	pgr5-like protein chloroplastic-like	-	315	20	1.33506e-90	0.6965	1	C:mitochondrion
GSMUA_Achr11T24780_001	R-RLE + K-S/PLS	153	4.27678e-08	3e-05	469	1.52317e-07	5.9e-05	517	1.38038e-08	1.5e-05	thiamine pyrophosphate dependent pyruvate decarboxylase family protein	EC:4.1.1.1	597	20	0	0.841	3	P:biological_process; F:ion binding; F:lyase activity
GSMUA_AchrUn_randomT03720_001	K-S/PLS	-0.24	0.0153709	0.44	-0.15	0.00243813	0.091	-0.37	0.0691652	0.83	homeobox protein ath1-like		594	20	1.88423e-93	0.5585	0	-
GSMUA_AchrUn_randomT11830_001	R-RLE + K-S/PLS	79	1.28985e-14	6.6e-11	41	3.25209e-09	6.1e-05	23	4.32092e-08	3.9e-05	cytochrome b5	EC:1.7.1.1	246	20	2.33129e-69	0.8765	10	P:small molecule metabolic process; P:generation of precursor metabolites and energy; F:oxidoreductase activity; P:lipid metabolic process; F:ion binding; C:endoplasmic reticulum; P:biosynthetic process; C:cellular_component; P:response to stress; F:molecular_function
GSMUA_AchrUn_randomT23790_001	R-RLE	430498	1.46136e-06	0.00054	5779500	6.49567e-07	0.012	281777	9.88291e-06	0.0028	flavonol synthase flavanone 3-hydroxylase-like	EC:1.14.11.9	391	20	0	0.831	3	F:iron ion binding; F:naringenin 3-dioxygenase activity; P:oxidation-reduction process
R-RLE: edgeR-RLE. K-S/PLS: Kolmogorov-Smirnov test combined with Partial Least Squares. FC: Fold Change (stress vs. control) calculated by edgeR-RLE. FDR: false discovery rate. Results detected at FDR≤0.05 are shown in black.

## Sheet: Table S4
Supplementary Table S4. List of up-regulated transcripts associated with the glycolysis-fermentation parthway and BLAST2GO annotation.
Gene ID	Cachaco		Grande Naine		Mbwazirume		Annotation
	FC	p-value	FC	p-value	FC	p-value	Enzyme Codes	Annotation	Predicted subcellular location	Length	#Hits	e-Value	sim mean	#GO	GO Names list
GSMUA_Achr10T28640_001	8.5756	8.4055e-05	14.1791	2.01018e-06	6.95	0.00805945	EC:5.3.1.9	phosphoglucose isomerase	cytosol	566	20	0	0.8975	8	C:cytosol; F:glucose-6-phosphate isomerase activity; P:gluconeogenesis; P:glycolytic process; P:response to sucrose; P:flavonoid biosynthetic process; P:defense response to fungus, incompatible interaction; P:response to UV-B
GSMUA_Achr4T08240_001	11.877	4.37906e-06	3.57311	0.0217941	4.04152	0.011575	EC:2.7.1.11	atp-dependent 6-phosphofructokinase 6	cytosol	469	20	0	0.9265	7	C:cytoplasm; F:6-phosphofructokinase activity; F:ATP binding; F:metal ion binding; P:fructose 6-phosphate metabolic process; P:glycolytic process; P:carbohydrate phosphorylation
GSMUA_Achr4T01040_001	4.34719	0.00594409	3.90448	0.0288232	2.71743	0.12423	EC:2.7.1.11	6-phosphofructokinase 3	cytosol	542	20	0	0.9085	7	C:cytosol; F:6-phosphofructokinase activity; F:ATP binding; F:metal ion binding; P:fructose 6-phosphate metabolic process; P:glycolytic process; P:carbohydrate phosphorylation
GSMUA_Achr7T11550_001	n.s.	n.s.	16.294	6.58286e-05	n.s.	n.s.	EC:2.7.1.11	atp-dependent 6-phosphofructokinase	plastid	506	20	0	0.898	7	C:plastid; F:6-phosphofructokinase activity; F:ATP binding; F:metal ion binding; P:fructose 6-phosphate metabolic process; P:glycolytic process; P:carbohydrate phosphorylation
GSMUA_Achr1T04940_001	n.s.	n.s.	785.955	4.11763e-25	n.s.	n.s.	EC:2.7.1.11	atp-dependent 6-phosphofructokinase 6	cytosol	483	20	0	0.9205	7	C:cytosol; F:6-phosphofructokinase activity; F:ATP binding; F:metal ion binding; P:fructose 6-phosphate metabolic process; P:glycolytic process; P:carbohydrate phosphorylation
GSMUA_Achr8T01230_001	n.s.	n.s.	n.s.	n.s.	9.08728	0.000376118	EC:4.1.2.13	fructose-bisphosphate aldolase cytoplasmic isozyme-like	cytosol	317	20	0	0.8365	3	C:cytoplasm; F:fructose-bisphosphate aldolase activity; P:glycolytic process
GSMUA_Achr11T11040_001	n.s.	n.s.	n.s.	n.s.	8.34147	0.000317006	EC:1.2.1.12	glyceraldehyde-3-phosphate dehydrogenase cytosolic-like	cytosol	402	20	0	0.9635	7	C:cytoplasm; F:glyceraldehyde-3-phosphate dehydrogenase (NAD+) (phosphorylating) activity; F:NADP binding; F:NAD binding; P:glucose metabolic process; P:glycolytic process; P:oxidation-reduction process
GSMUA_Achr4T10320_001	n.s.	n.s.	35.2788	1.4335e-06	n.s.	n.s.	EC:5.4.2.1	bisphosphoglycerate-independent phosphoglycerate mutase	cytosol	771	20	0	0.925	4	C:cytoplasm; F:phosphoglycerate mutase activity; F:manganese ion binding; P:glucose catabolic process
GSMUA_Achr1T08270_001	n.s.	n.s.	10.339	4.33427e-05	17.465	7.14336e-07	EC:4.2.1.11	enolase 2	cytosol	439	20	0	0.9505	15	C:phosphopyruvate hydratase complex; C:mitochondrial envelope; C:plasma membrane; C:plasmodesma; C:chloroplast; C:apoplast; F:magnesium ion binding; F:phosphopyruvate hydratase activity; F:copper ion binding; P:gluconeogenesis; P:glycolytic process; P:pentose-phosphate shunt; P:response to cold; P:response to light stimulus; P:photorespiration
GSMUA_Achr9T23750_001	67.0966	7.28149e-08	13.9093	0.000127091	17.8385	6.61699e-05	EC:2.7.1.40	pyruvate cytosolic isozyme	cytosol	502	20	0	0.9215	5	F:magnesium ion binding; F:pyruvate kinase activity; F:potassium ion binding; P:glycolytic process; P:phosphorylation
GSMUA_Achr3T27180_001	37.1933	0.000423247	n.s.	n.s.	232.723	1.43237e-07	EC:2.7.1.40	pyruvate cytosolic isozyme	cytosol	470	20	0	0.8815	5	F:magnesium ion binding; F:pyruvate kinase activity; F:potassium ion binding; P:glycolytic process; P:phosphorylation
GSMUA_Achr1T24790_001	19.6152	0.000490072	n.s.	n.s.	n.s.	n.s.	EC:2.7.1.40	plastidial pyruvate kinase	plastid	583	20	0	0.746	3	F:kinase activity; F:metal ion binding; P:phosphate-containing compound metabolic process
GSMUA_Achr2T20210_001	n.s.	n.s.	n.s.	n.s.	9.56323	0.000310419	EC:2.7.1.40	pyruvate cytosolic isozyme-like	cytosol	546	20	0	0.917	5	F:magnesium ion binding; F:pyruvate kinase activity; F:potassium ion binding; P:glycolytic process; P:phosphorylation
GSMUA_Achr7T06670_001	n.s.	n.s.	n.s.	n.s.	19.2241	0.00039603	EC:1.1.1.27	l-lactate dehydrogenase b-like	cytosol	350	20	0	0.8775	5	C:cytoplasm; F:L-lactate dehydrogenase activity; P:carbohydrate metabolic process; P:carboxylic acid metabolic process; P:oxidation-reduction process
GSMUA_Achr11T24780_001	152.87	4.27678e-08	469.087	1.52317e-07	517.389	1.38038e-08	EC:4.1.1.1	pyruvate decarboxylase 1-like	cytosol	596	20	0	0.8605	4	F:magnesium ion binding; F:carboxy-lyase activity; F:thiamine pyrophosphate binding; P:metabolic process
GSMUA_Achr3T10110_001	10.3372	9.8194e-05	9.13299	0.000564122	n.s.	n.s.	EC:4.1.1.1	pyruvate decarboxylase 1-like	cytosol	579	20	0	0.8595	4	F:magnesium ion binding; F:pyruvate decarboxylase activity; F:thiamine pyrophosphate binding; P:metabolic process
GSMUA_Achr2T08040_001	10.1525	0.000108497	5.55876	0.0212653	21.4659	8.22554e-07	EC:1.1.1.1	alcohol dehydrogenase 1	cytosol	380	20	0	0.96	4	C:cytoplasm; F:alcohol dehydrogenase activity, zinc-dependent; F:zinc ion binding; P:oxidation-reduction process
GSMUA_Achr8T29470_001	19.5433	0.000385456	n.s.	n.s.	179.618	2.46932e-06	EC:1.1.1.1	alcohol dehydrogenase	cytosol	380	20	0	0.948	3	F:alcohol dehydrogenase (NAD) activity; F:zinc ion binding; P:oxidation-reduction process
FC: Fold Change (stress vs. control) calculated by edgeR-RLE, and associated p-value. Results with FDR≤0.05 are shown in balck. n.s.: not significant.

## Sheet: Table S5
Supplementary Table S5. Two-way ANOVA results for the 20 candidate genes validated by RT-qPCR at 6 hours, 3 days and 7 days.
Gene ID	6 hours (p-value)			3 days (p-value)			7 days (p-value)
	Genotype	Treatment	Genotype x Treatment	Genotype	Treatment	Genotype x Treatment	Genotype	Treatment	Genotype x Treatment
GSMUA_Achr1T23550_001	0.00113314	0.00684521	0.0488144	0.00071279	1.30528e-06	0.309162	5.18774e-08	0.00601765	0.723015
GSMUA_Achr1T27360_001	9.37883e-09	0.000148285	0.00497099	0.000294078	0.00020636	0.395232	5.37695e-10	7.11628e-06	0.120704
GSMUA_Achr2T02480_001	0.00119876	0.00455559	0.271011	0.000273981	1.53737e-07	0.377071	0.000448879	0.00347693	0.249506
GSMUA_Achr2T07320_001	0.0001091	0.0239051	0.176944	0.0101922	2.33933e-06	0.452411	0.00408101	0.0368487	0.786024
GSMUA_Achr2T08040_001	0.004051	1.5e-05	0.006365	0.108	2.33933e-06	0.4604	1.7e-05	0.000286	0.148732
GSMUA_Achr2T08720_001	0.000270428	0.000877622	0.0625687	0.120495	1.94366e-07	0.199143	0.71001	0.000515702	0.0884104
GSMUA_Achr2T14540_001	2.12153e-07	0.0137468	0.70575	2.11828e-07	0.027645	0.113954	4.65317e-10	0.0332424	0.343038
GSMUA_Achr4T08240_001	0.145159	0.00174131	0.0186236	0.0458103	1.2874e-05	0.336014	7.29296e-06	5.67471e-05	0.0716518
GSMUA_Achr5T16900_001	0.000348952	0.00169079	0.051444	0.00524412	5.64634e-07	0.438666	3.05755e-05	0.00035344	0.182737
GSMUA_Achr5T29560_001	0.00757176	0.00856047	0.355495	0.0156009	3.88696e-07	0.534763	0.332815	0.000421362	0.154587
GSMUA_Achr6T04470_001	0.00196117	0.00165932	0.0729593	0.0242926	1.37948e-07	0.396801	0.00909351	0.000763719	0.103291
GSMUA_Achr7T03060_001	0.0265299	0.00185467	0.0449621	0.0184026	4.52914e-08	0.0258691	0.000965715	0.000819891	0.0903867
GSMUA_Achr7T13070_001	0.000236833	0.0782406	0.53229	0.233844	6.61112e-08	0.882885	0.0577674	0.00785556	0.270082
GSMUA_Achr8T08600_001	0.00454157	0.00688495	0.222634	0.244535	0.00168958	0.232307	0.00897977	0.000483661	0.853648
GSMUA_Achr8T21350_001	0.152712	0.0952502	0.84919	0.00455479	1.38119e-06	0.958728	0.0028157	0.000161983	0.012529
GSMUA_Achr8T33540_001	0.00487066	0.00943835	0.170425	0.000404498	1.46602e-06	0.540474	0.00150839	0.00113742	0.125773
GSMUA_Achr9T23750_001	0.13605	0.00539179	0.156048	0.190733	8.96609e-06	0.784337	0.00112913	0.00127427	0.168002
GSMUA_Achr9T26700_001	0.000715631	0.000452968	0.15092	0.000585701	2.58012e-08	0.104037	5.28295e-05	0.00223415	0.149337
GSMUA_Achr11T24780_001	0.000128021	0.00553991	0.00276317	0.001391	0	0.084758	1.41925e-07	0.00148224	0.0160784
GSMUA_AchrUn_randomT11830_001	0.0774011	0.00557399	0.0211856	0.0221557	1.19536e-06	0.414557	8.5276e-08	0.000431549	0.0718367
Significant results (p≤0.05) are shown in black.

## Sheet: Table S6
Supplementary Table S6. RT-qPCR primers for the 20 selected candidates and reference genes used in this study.
Gene ID	Forward (F) primer	Sequence	Reverse (R) primer	Sequence	Product size (bp)	F/R primer conc. (nM)	Temp. Annealing (°C)	cDNA dilution	Cycles	Amplification efficiency (E)	Correlation Coefficient (R2)
GSMUA_Achr1T23550_001	1T23550_qF1	CTTCGACAATATTCCCTCTGTC	1T23550_qR2	GCAAACTGTGCCAGAAGAAG	140	150/150	60	x3	40	0.75	1.00
GSMUA_Achr1T27360_001	1T27360_qF1	AGCGCACCATAGTGTTTCAA	1T27360_qR1	GGTTCCACTAGTAAAGACAGGAGA	104	150/150	60	x3	40	1.00	1.00
GSMUA_Achr2T02480_001	2T02480_qF1	CAGCGAAGAATGGAAACTCC	2T02480_qR1	CAGATGAAGTAACACCGAAACC	132	150/150	60	x48	40	1.01	1.00
GSMUA_Achr2T07320_001	2T07320_qF1	CGACTAAGCCCAAAGACAAGTT	2T07320_qR1	AAAAGGACTGCATGGATGGT	107	150/150	60	x48	40	1.06	1.00
GSMUA_Achr2T08040_001	2T08040_qF2	GCCACGTACAGATATCCCCG	2T08040_qR2	CCTTGAGCATGAGGTCAAAAG	125	150/150	62	x48	40	0.95	0.99
GSMUA_Achr2T08720_001	2T08720_qF1	CATGGGGAGAGGCTTATAACA	2T08720_qR1	CACATGACGCCCTCTTATTTC	128	150/150	60	x48	40	1.01	1.00
GSMUA_Achr2T14540_001	2T14540_qF2	GATCGAATGATCGAGCTGTACT	2T14540_qR2	AAGGCGAGTAGCTTCAAACTG	136	150/150	60	x48	40	0.94	1.00
GSMUA_Achr4T08240_001	4T08240_qF1	CCAAGAGAGCCACCAAAATAG	4T08240_qR1	GGATGTAGAAGGGCTGATGAT	110	150/150	60	x48	40	1.03	1.00
GSMUA_Achr5T16900_001	5T16900_qF1	ATTACCTGCTGAATCCAAAGGAG	5T16900_qR1	CTTTACTTGGGAAGATGGGTTG	147	100/100	60	x3	40	0.93	1.00
GSMUA_Achr5T29560_001	5T29560_qF2	TGGTCCAGGTTTTACTTACCG	5T29560_qR2	TGTATGATCTCCTCGTAAGCTC	159	150/150	60	x48	40	0.97	1.00
GSMUA_Achr6T04470_001	6T04470_qF1	AAGAATCCCCTCTACATGATCG	6T04470_qR1	GTGCACCTCACTGACTAAGGAT	135	100/100	60	x3	40	0.98	1.00
GSMUA_Achr7T03060_001	7T03060_qF1	GACAGGGAGGTGACGATCTAA	7T03060_qR1	GCAACATGATCCAACCAGAA	146	150/150	60	x3	40	0.97	1.00
GSMUA_Achr7T13070_001	7T13070_qF2	AGAGCAAGGATCAAGCAAAG	7T13070_qR1	TTAGACTGACTTGACCACTGGA	117	150/150	60	x3	40	1.01	0.99
GSMUA_Achr8T08600_001	8T08600_qF1	GCAACGCACTAATCAAGGAAC	8T08600_qR1	CAGACAGAACTGCTAGTGCAA	135	150/150	60	x48	40	1.01	1.00
GSMUA_Achr8T21350_001	8T21350_qF2	CGAAGTGTTCGATGAAGAGACT	8T21350_qR1	ACGAAATGTACAGGGACAAGC	135	100/100	60	x48	40	1.01	1.00
GSMUA_Achr8T33540_001	8T33540_qF2	AGGACGGTCATCTAGCAAAGA	8T33540_qR2	AGCCAGCTTACGACAGAAGAA	120	150/150	60	x48	40	1.04	1.00
GSMUA_Achr9T23750_001	9T23750_qF1	GGCGTTGCATCTGTCATAAA	9T23750_qR2	CTTGCCTGTAAGCTGTTGCTA	135	150/150	60	x48	40	1.00	1.00
GSMUA_Achr9T26700_001	9T26700_qF2	AGTGTTTCCGGCTCTCAATC	9T26700_qR2	AGGACTCCAAATCTAGAGTTTAG	134	150/150	60	x3	40	1.03	1.00
GSMUA_Achr11T18690_001	11T18690_qF1	GCTCACCCCTAGTTTTCCTTT	11T18690_qR1	GTCTCAGCTAGATGCCGAAG	101	150/150	60	x3	40	1.02	0.99
GSMUA_Achr11T24780_001	11T24780_qF2	CAAATCCCCAGTAGCAGTGAT	11T24780_qR2	GCATCGTGACAAATACACCA	101	150/150	60	x48	40	0.95	0.99
GSMUA_AchrUn_randomT11830_001	Un_randomT11830_qF1	CTCACTACAGCCAGGACAAGAC	Un_randomT11830_qR1	CACTCTCTCACTGAATGCAAAC	149	150/150	60	x48	40	0.95	1.00
GSMUA_Achr11T23960_001	Act_qF1	CCGAAGGCACCATCAGTATT	Act_qR2	TAAGACACCAAAAGCCAAGC	128	150/150	60	x48	45	1.06	1.00
GSMUA_Achr5T18740_001	L2_qF5	GCAGAGAAGACCTCTTAGATTGC	L2_qR5	CGAAATCCATAATGGTCC TCC	133	150/150	60	x48	40	1.03	1.00
GSMUA_Achr3T17830_001	EF1_qF2	CCCACCGGTGCTAAGATCAC	EF1_qR2	AGGTGCCGATCAAACTGTCG	128	150/150	60	x48	40	1.03	1.00
GSMUA_Achr8T07060_001	Tub_qF1	GCAACAGCAGATGAAGAGGAG	Tub_qR1	CGGTAAAGGCAAAGCAAACA	113	150/150	60	x48	40	1.03	1.00
